# Supplementary material for: The rise of New Guinea and the fall of Neogene global temperatures
Source: Proc Natl Acad Sci U S A. 2023 Sep 25;120(40):e2306492120. doi: 10.1073/pnas.2306492120 (PMC10556579; doi:10.1073/pnas.2306492120)
Supplement: Supplementary file 2 — Dataset S01 (XLSX) [file pnas.2306492120.sd01.xlsx]

## Sheet: Sheet1
Dataset S1. (U-Th)/He measured data and derived values.
Sample Name and aliquota,b	length 1 (µm)c	width 1 (µm)d	length 2 (µm)c	width 2 (µm)d	Geometrye	Npf	4He (fmol)g	±h	U (ng)i	±h	Th (ng)j	±h	147Sm (ng)k	±h	Rs (µm)l	Mass (µg)m	4He (nmol/g)n	±o	U (ppm)n	±o	Th (ppm)n	±o	Sm (ppm)n	±o	eU (ppm)p	±q	Uncorr Date (Ma)r	Uncorr Date Analytical ± (Ma) 2s s	FT combt	Corrected Date (Ma)u	± TAU (Ma) 2sv
93RW16A
93RW16A_a01	160.3	73.1	157.9	52.2	4	0	0.784168	0.021526	0.0483273	0.00144447	0.0524874	0.00135344	0.00844888	0.00126679	31.8171	1.15736	0.67755	0.0185993	41.7565	1.24808	45.351	1.16942	48.6676	7.29703	52.5858	7.88787	2.39212	0.173179	0.558574	4.27938	0.282432
93RW16A_a02	123.6	48.4	122.6	56.2	4	0	0.157556	0.0102648	0.0146864	0.00119056	0.0163681	0.000746991	0.00215752	0.00127756	30.8978	0.80511	0.195695	0.0127496	18.2414	1.47876	20.3302	0.927813	17.8652	10.5788	23.0913	3.46369	1.57351	0.28473	0.546349	2.87829	0.522566
93RW16A_a06	167.2	85.3	158.2	60	4	1	1.03907	0.0170874	0.066832	0.00133999	0.0844588	0.00203153	0.00788006	0.00131781	36.6038	1.39255	0.746162	0.0122706	47.9926	0.962257	60.6505	1.45886	37.7249	6.30885	62.4727	9.3709	2.21857	0.101589	0.610867	3.63033	0.154849
93RW16A_a07	152.3	71.1	150.1	50.9	4	2	0.65143	0.0154063	0.0398805	0.000509509	0.0351913	0.000553163	0.00422179	0.00117491	31.7492	0.826137	0.788526	0.0186486	48.2735	0.616738	42.5975	0.669578	34.0685	9.48116	58.4526	8.76789	2.50544	0.129835	0.559594	4.47493	0.221158
93RW16B
93RW16B_a02	101.6	74.5	101.1	47.2	4	0	0.106754	0.0142858	0.0070557	0.000381606	0.000632196	7.20711e-05	0.0205311	0.000989954	27.3955	0.620807	0.171961	0.0230116	11.3654	0.614693	1.01834	0.116093	220.477	10.6308	11.8718	1.78077	2.68737	0.768186	0.506909	5.22282	1.29337
93RW16B_a03	110.1	53.6	112.3	71.6	4	0	0.316001	0.0143504	0.0312015	0.00148782	0.00493226	0.000138919	0.0342822	0.00122958	35.911	1.07051	0.295187	0.0134052	29.1464	1.38982	4.60738	0.129769	213.494	7.65728	30.4968	4.57452	1.79674	0.227623	0.614371	2.91361	0.375843
93RW16B_a06	223	86.7	218.6	86.8	4	0	0.334357	0.0206684	0.0191336	0.000566931	0.0070353	0.000183438	0.0780118	0.00282906	50.7798	3.78407	0.0883592	0.00546195	5.05636	0.149821	1.85919	0.0484763	137.439	4.98417	5.66377	0.849566	2.89417	0.387532	0.72105	3.9819	0.541636
93RW16B_a07	100	67.3	99.1	60.5	1	0	0.215555	0.0123294	0.0182048	0.000900963	0.00154636	8.95357e-05	0.0193304	0.00130911	35.5171	0.679142	0.317393	0.0181543	26.8055	1.32662	2.27693	0.131837	189.753	12.8506	27.5752	4.13627	2.13663	0.315338	0.611273	3.48221	0.519038
93RW17
93RW17_a01	154.5	74.1	141.6	46.9	4	0	0.328531	0.0141962	0.0228947	0.000315449	0.000458042	5.66322e-05	0.0532654	0.00159462	28.4222	0.895515	0.366863	0.0158525	25.566	0.352254	0.511485	0.0632398	396.535	11.8712	26.1633	3.92449	2.60188	0.234911	0.523975	4.9089	0.790629
93RW17_a02	113.1	70.3	105.7	52.8	4	0	0.163567	0.012102	0.0138603	0.000278653	0.00121097	8.82834e-05	0.0344224	0.00127687	30.9224	0.799996	0.20446	0.0151276	17.3254	0.348317	1.51372	0.110355	286.855	10.6406	18.0292	2.70438	2.10433	0.321264	0.558122	3.73091	0.533066
93RW17_a05	95	65.1	99.1	51.4	4	0	0.120728	0.0094514	0.0132883	0.000407293	0.000795778	5.18594e-05	0.0258738	0.00100157	29.6891	0.659236	0.183133	0.0143369	20.1571	0.617826	1.20712	0.0786659	261.655	10.1286	20.7578	3.11367	1.63735	0.273216	0.541816	2.99524	0.473136
93RW18
93RW18_a01	158.4	105.5	162.6	72.2	4	1	2.43564	0.0359725	0.0674005	0.00224621	0.135454	0.0042342	0.0727342	0.00109399	42.1299	1.95422	1.24635	0.0184076	34.4897	1.14942	69.3134	2.1667	37.219	0.559809	50.7784	7.61675	4.51357	0.253883	0.66051	6.81395	0.788173
93RW18_a02	110.4	99.3	113	76.1	4	2	8.729	0.0521149	0.223335	0.00260091	0.3773	0.00799832	0.0632431	0.0012261	38.9475	0.955606	9.13452	0.0545359	233.71	2.72174	394.828	8.36989	66.1811	1.28305	326.494	48.9742	5.16897	0.121009	0.638437	8.0843	0.184179
93RW18_a03	131.2	88.6	143.1	55.4	4	1	1.00397	0.0198906	0.0331692	0.00136331	0.0574843	0.00220254	0.0492518	0.00109043	32.9809	1.0332	0.971706	0.0192514	32.1033	1.3195	55.6371	2.13176	47.6691	1.05539	45.178	6.7767	3.94625	0.284296	0.577545	6.7968	0.45842
93RW18_a04	104.6	81	101.9	55.9	4	2	0.954865	0.0233794	0.0349007	0.000615688	0.0570335	0.00201999	0.0237033	0.000761426	32.3895	0.583468	1.63653	0.0400697	59.8159	1.05522	97.7492	3.46204	40.6249	1.305	82.787	12.418	3.64427	0.212149	0.569253	6.38204	0.358991
93RW18_a05	98.3	71	95.3	55.7	4	1	0.429823	0.0192003	0.0379804	0.000510584	0.165647	0.00274725	0.163736	0.00212144	30.479	0.632524	0.679536	0.030355	60.0457	0.807217	261.882	4.34332	258.862	3.35393	121.588	18.2382	1.01437	0.0930528	0.530417	1.89069	0.168416
93RW19
93RW19_a01	171.8	67.7	168.4	53	4	0	0.120488	0.0138182	0.00434464	0.000225906	0.00794905	0.000233573	0.00328786	0.00104092	32.4815	1.23289	0.097728	0.0112079	3.52394	0.183232	6.44747	0.189451	17.7785	5.62859	5.07655	0.761482	3.57332	0.859252	0.561172	6.35163	1.43384
94RW21
94RW21_a04	153.5	65.1	145.2	77.5	4	1	0.199499	0.0122214	0.0279995	0.000692397	0.157918	0.00398239	0.0402925	0.0012211	40.893	1.55564	0.128243	0.0078562	17.9988	0.445089	101.513	2.55997	172.673	5.23303	42.3154	6.34731	0.562608	0.071724	0.632908	0.88709	0.113279
94RW21_a06_mg	132.52	73.58	132.52	45.78	4	2	1.25121	0.0369069	0.325088	0.00812845	0.179419	0.00258234	0	0	29.8693	2.00385	0.624401	0.018418	162.231	4.05641	89.5371	1.28868	0	0	183.541	27.5312	0.631879	0.046117	0.537988	1.16632	0.0785598
94TM-DB1A
94TM-DB1A_a01	129.6	111.1	133.4	81.7	4	1	1.88616	0.0287085	0.0400553	0.00274287	0.112513	0.00466297	0.164898	0.00242976	44.0886	1.86705	1.01024	0.0153764	21.4538	1.4691	60.2624	2.49751	88.3203	1.30139	35.6155	5.34232	5.13826	0.461534	0.673328	7.57492	0.651526
94TM-DB1A_a02	133.3	90.3	136.6	68.2	4	1	1.01933	0.0265881	0.0264049	0.000550024	0.0728569	0.00154183	0.115808	0.00390683	38.6337	1.38014	0.738573	0.0192648	19.1321	0.398529	52.7897	1.11716	83.9103	2.83076	31.5377	4.73066	4.2365	0.252842	0.627761	6.68431	0.381152
94TM-DB1A_a03	145.3	70.1	147.1	59.8	4	2	0.833054	0.0152761	0.0194491	0.000700121	0.0617999	0.000859218	0.108504	0.00246751	35.0976	0.961512	0.866401	0.0158875	20.2276	0.728147	64.2737	0.893612	112.848	2.56629	35.332	5.29979	4.41547	0.241146	0.583374	7.46638	0.40817
94TM-DB1A_a04	128.5	72.7	116	55.5	4	1	0.555204	0.0163083	0.0134088	0.000437593	0.0446269	0.000951197	0.0816094	0.00194297	32.124	0.840233	0.660775	0.0194092	15.9584	0.520799	53.1125	1.13206	97.1271	2.31242	28.4399	4.26598	4.17578	0.294335	0.553088	7.42838	0.490166
94TM-DB1A_a05	209.8	88.3	190.5	66.4	4	1	0.699142	0.0201932	0.0219651	0.000564086	0.0518842	0.00121437	0.0884248	0.00211305	40.5012	2.0709	0.337604	0.00975097	10.6066	0.272387	25.054	0.586399	42.6988	1.02035	16.4943	2.47414	3.70638	0.250932	0.64171	5.72509	0.379831
94TM-DB1A_a06	155.2	102.9	152.1	63.4	4	1	0.684301	0.0148694	0.0172803	0.000703349	0.0481903	0.00129271	0.0873939	0.00120905	37.6614	1.52034	0.450098	0.00978029	11.3661	0.462626	31.6971	0.850276	57.4831	0.795251	18.8149	2.82223	4.31379	0.288287	0.621125	6.86849	0.435085
94TM-DB1A_a07	158.6	143.3	158.6	91.5	4	1	0.932896	0.0177003	0.0201254	0.000813868	0.0477863	0.0015973	0.115297	0.0020603	51.3043	3.05766	0.305101	0.00578882	6.58196	0.266174	15.6284	0.522393	37.7076	0.673815	10.2546	1.5382	5.34018	0.352373	0.71944	7.36005	0.477152
95RW04
95RW04_a01	162.4	130.7	166.9	77	4	1	0.467688	0.0148789	0.013475	0.00109261	0.0476333	0.000904563	0.0809823	0.00226277	45.2141	2.40973	0.194083	0.0061745	5.59192	0.453417	19.7671	0.375379	33.6064	0.939013	10.2372	1.53558	3.41061	0.361784	0.682608	4.95165	0.507514
95RW04_a02	202.1	122.8	205.2	81	4	2	0.553665	0.017701	0.0186568	0.000302021	0.0446461	0.00157885	0.102899	0.00138048	50.3439	2.79853	0.197842	0.00632513	6.66666	0.107921	15.9535	0.564172	36.7691	0.493288	10.4157	1.56236	3.41364	0.243483	0.709886	4.76777	0.336607
95RW04_a03	151.7	99.9	149.4	79.3	4	2	0.435879	0.0220396	0.0192124	0.00165694	0.0314508	0.000556469	0.08385	0.00242922	44.2374	1.61435	0.270003	0.0136523	11.901	1.02638	19.482	0.344702	51.9404	1.50477	16.4793	2.4719	2.95612	0.458716	0.67656	4.33039	0.670982
95RW04_a04	140.9	99.6	142.7	65.7	4	2	0.409902	0.0189653	0.0118665	0.00125825	0.0440952	0.00233606	0.0745796	0.00104929	40.032	1.21799	0.336541	0.015571	9.74271	1.03306	36.2034	1.91797	61.232	0.8615	18.2505	2.73758	3.315	0.493719	0.634954	5.16155	0.756701
95RW04_a05	224.1	88.8	226.2	67.3	4	2	0.416767	0.0186621	0.0122034	0.000496238	0.0426501	0.00264804	0.0684411	0.00186561	42.2216	2.16091	0.192867	0.00863624	5.64736	0.229643	19.7371	1.22543	31.6724	0.863344	10.2856	1.54284	3.37889	0.38234	0.647628	5.16501	0.577712
95RW05
95RW05_a01	169.8	115.1	169.8	96.3	4	2	0.429424	0.0160421	0.0117577	0.000564857	0.0465818	0.00128034	0.0905434	0.00280236	51.8957	2.52449	0.170103	0.00635459	4.65745	0.223751	18.452	0.507169	35.866	1.11007	8.99366	1.34905	3.38244	0.310167	0.713669	4.69516	0.432018
95RW05_a02	166.7	88.7	168.5	61.4	4	2	0.12909	0.00975958	0.00450199	0.00032351	0.0155242	0.000469798	0.0269124	0.00129973	38.0608	1.32229	0.0976259	0.00738083	3.4047	0.244659	11.7404	0.355292	20.3529	0.982938	6.16369	0.924553	2.84921	0.486275	0.614159	4.58246	0.762076
95RW05_a03	170.4	91.3	160.9	75.5	4	1	0.205532	0.0134607	0.00601229	0.000408486	0.0233786	0.000900246	0.0725991	0.00196145	43.3877	2.0339	0.101053	0.00661818	2.95604	0.200839	11.4945	0.442621	35.6946	0.96438	5.65725	0.848588	3.13673	0.471908	0.66042	4.66386	0.709508
95RW05_a04	121.4	90.5	123.9	65.1	4	2	0.1266	0.0166703	0.00299457	0.000231336	0.0201911	0.00101058	0.0398697	0.00140883	37.2566	0.926316	0.13667	0.0179964	3.23278	0.249738	21.7972	1.09097	43.0411	1.52089	8.35512	1.25327	2.89469	0.797527	0.600795	4.72522	1.28451
95RW05_a05	178.1	98.1	172.6	58.5	4	2	0.248493	0.0182095	0.00746281	0.000743717	0.0275703	0.00108818	0.038948	0.0015552	38.071	1.39337	0.178339	0.0130687	5.35595	0.533755	19.7868	0.780974	27.9524	1.11614	10.0058	1.50088	3.21868	0.583759	0.62056	5.13394	0.89547
95RW07
95RW07_a01	122.4	96.2	124.4	74.8	4	1	0.155183	0.013893	0.010032	0.00049423	0.0371536	0.00214842	0.0668921	0.00216207	40.3959	1.44228	0.107595	0.00963268	6.95567	0.342673	25.7603	1.4896	46.3794	1.49906	13.0093	1.9514	1.4845	0.286566	0.640983	2.2891	0.440022
95RW07_a02	148.2	76	146.1	60.8	4	2	0.112036	0.00768508	0.00506854	0.000688936	0.015703	0.00230213	0.0322252	0.00194824	35.9639	1.02492	0.109311	0.0074982	4.9453	0.672183	15.3212	2.24616	31.4416	1.90087	8.54577	1.28187	2.29478	0.538585	0.593975	3.80692	0.886938
95RW07_a03	104.8	83	107.1	57.1	4	0	0.439098	0.0217774	0.00744633	0.000509003	0.0249565	0.000447868	0.0395483	0.00110498	31.5001	0.932569	0.470848	0.023352	7.98475	0.545807	26.7611	0.480252	42.4079	1.18487	14.2736	2.14104	5.94906	0.735006	0.551663	10.6297	1.24664
95RW07_a04	117.3	69.2	118.6	55.4	4	2	0.0718022	0.00832791	0.00450091	0.000409625	0.0169327	0.000490081	0.0297931	0.00114096	31.8325	0.648594	0.110704	0.0128399	6.93948	0.631559	26.1068	0.755606	45.935	1.75913	13.0746	1.96119	1.52034	0.380731	0.543189	2.75103	0.676526
95RW07_a06	149.2	102.6	140	71.7	4	2	0.274051	0.0117179	0.00930257	0.000403573	0.0254823	0.0012245	0.0720268	0.00207334	42.7529	1.38976	0.197193	0.00843157	6.69363	0.290389	18.3357	0.881088	345.511	9.94576	11.463	1.71945	3.18988	0.335347	0.656268	4.79496	0.499218
95RW08
95RW08_a01	187	75.1	178.4	77.2	4	1	0.240201	0.0607181	0.00672115	0.000718155	0.0234822	0.000816874	0.0709476	0.00140283	43.6186	2.12813	0.112869	0.0285312	3.15824	0.337458	11.0342	0.383846	33.338	0.659182	5.75128	0.862691	3.46097	1.79226	0.661925	5.14165	2.76792
95RW08_a02	119.2	78.5	119.1	60.6	4	2	0.0908714	0.060093	0.00362348	0.000185682	0.0169289	0.000887969	0.021914	0.00149762	34.3621	0.768622	0.118226	0.0781827	4.71425	0.241577	22.025	1.15527	28.5108	1.94845	9.89013	1.48352	2.15598	2.85558	0.573092	3.71414	4.81263
95RW08_a03	114.9	69.4	117.8	57.6	4	2	0.108997	0.0598729	0.00448904	0.000434724	0.0106197	0.000561772	0.0347046	0.00148233	32.432	0.665354	0.163819	0.0899865	6.74685	0.653372	15.9609	0.84432	52.1596	2.22788	10.4977	1.57465	2.77284	3.06473	0.559172	4.85001	5.35225
95RW08_a04	137.3	77.7	134.9	57.6	4	2	0.0936311	0.0600919	0.0036462	0.000445331	0.0159157	0.000880444	0.0285633	0.000987782	34.3845	0.87271	0.107288	0.0688566	4.17802	0.510286	18.2371	1.00886	32.7294	1.13186	8.46374	1.26956	2.26871	2.9259	0.572166	3.89893	4.91246
95RW08_a05	139	85.7	140.7	82.3	4	2	0.194885	0.0603143	0.00454186	0.000392504	0.0177709	0.000737382	0.0524942	0.00172773	42.8277	1.40881	0.138333	0.0428122	3.2239	0.278607	12.6141	0.523407	37.2613	1.22638	6.18821	0.928231	3.93411	2.46135	0.655798	5.89286	3.75755
95RW09
95RW09_a03	87	66.5	89.3	53.8	4	1	0.0736359	0.0102657	0.0043406	0.00201936	0.0179917	0.00136834	0.0254824	0.00359197	28.8808	0.52303	0.140787	0.0196274	8.29894	3.86089	34.399	2.61618	48.7208	6.86762	16.3827	2.45741	1.54933	0.819593	0.508645	2.99512	1.46936
95RW15
95RW15_a01	168	82.2	168.6	80.2	1	0	0.146581	0.014626	0.0265124	0.000687877	0.132736	0.00218019	0.083253	0.00134081	47.0573	1.859	0.0788497	0.00786768	14.2617	0.370026	71.4018	1.17277	298.559	4.80837	31.5779	4.73668	0.463451	0.0934416	0.679947	0.678944	0.138853
95RW15_a02	159.6	81.3	155.2	55.3	4	0	0.151422	0.0102532	0.00394066	0.000216192	0.0486972	0.000977604	0.0278672	0.00189896	32.9261	1.30344	0.116171	0.00786625	3.02327	0.165862	37.3604	0.750018	142.532	9.71255	12.0674	1.81011	1.7864	0.252151	0.541388	3.27082	0.410285
95RW15_a03	147.4	86.5	141.3	51.4	4	1	0.0996428	0.00827204	0.0134109	0.000660714	0.0754178	0.00154816	0.0215134	0.000989203	32.1655	0.966066	0.103143	0.0085626	13.882	0.683922	78.067	1.60254	148.46	6.82633	32.601	4.89015	0.587314	0.101325	0.5416	1.08082	0.162914
95RW15_a05	176.4	69	177.4	38.5	4	0	0.0971662	0.00979558	0.0268241	0.00055036	0.0524761	0.00158332	0.0470257	0.00135412	35.6209	0.725781	0.133878	0.0134966	36.9589	0.7583	72.303	2.18154	431.954	12.4382	54.6492	8.19738	0.454745	0.0929007	0.596201	0.76021	0.165514
95RW21
95RW21_a01	86	94.6	75.4	58.4	4	0	0.109363	0.0119512	0.00243839	0.000339995	0.0102517	0.000278506	0.0238026	0.00133842	31.0408	0.759546	0.143985	0.0157347	3.21033	0.447629	13.4972	0.366674	208.919	11.7476	6.6666	0.999991	4.00449	1.02373	0.530877	7.36842	1.63587
95RW21_a02	112	113	119.9	79.5	4	1	0.0929295	0.00902752	0.00442764	0.000297294	0.016889	0.000652339	0.0583205	0.00161101	43.1969	1.55025	0.0599449	0.00582327	2.85609	0.191772	10.8944	0.420797	250.8	6.92797	5.74447	0.86167	1.93412	0.401691	0.655889	2.89163	0.575542
95RW31A
95RW31A_a01	90.6	82.1	95.7	61.2	4	1	0.141919	0.0149179	0.0126251	0.000494427	0.0178738	0.000616513	0.0481608	0.00153182	33.5341	0.727427	0.195097	0.0205078	17.3559	0.679693	24.5713	0.847526	441.38	14.0387	23.7212	3.55818	1.52598	0.33281	0.57674	2.61554	0.534306
95RW45
95RW45_a3	87	75	83.4	64.1	4	0	0.110435	0.00643952	0.00235894	0.00033599	0.00820673	0.000305542	0.0216707	0.00151596	32.9875	0.868005	0.127229	0.00741877	2.71765	0.387083	9.45471	0.352005	24.9661	1.74649	4.93951	0.740927	4.56878	0.863613	0.572645	7.81038	1.5123
95RW45-a1	144.9	73.7	142	49	4	0	0.101532	0.0125836	0.00400025	0.000393959	0.0149773	0.000214574	0.0404713	0.00155532	28.9708	0.937959	0.108247	0.0134159	4.26484	0.420017	15.968	0.228767	43.1483	1.6582	8.01731	1.2026	2.38859	0.636352	0.50776	4.56923	1.11363
95RW45-a2	151.7	88.7	190.6	78.2	4	0	0.216116	0.0128793	0.00833239	0.000854544	0.0254455	0.000491162	0.0627758	0.0016788	44.6656	2.555	0.0845854	0.00504082	3.26121	0.334459	9.95911	0.192236	24.5698	0.657066	5.6016	0.84024	2.69383	0.441119	0.673914	3.94853	0.667076
95RW45_a09_mg	107.24	70.68	107.24	45.14	3	0	0.361377	0.0136878	0.0189192	0.00144589	0.0731745	0.00124379	0.0867076	0.0232986	35.8399	1.09488	0.330062	0.0125017	17.2798	1.3206	66.8336	1.13601	527.96	141.865	33.8197	5.07296	1.81264	0.197159	0.589835	3.17816	0.353115
93RW18
93RW18_z01	146.1	80.1	148.8	60.9	3	2	53.5307	0.239479	0.814165	0.0143227	0.514142	0.0095969	n.m.	n.m.	40.9961	2.25564	23.732	0.106169	360.947	6.34974	227.937	4.25464	n.m.	n.m.	414.512	62.1768	10.6079	0.33252	0.72544	14.6123	0.453676
93RW18_z02	135.7	68	136.3	58.8	3	2	23.4234	0.21059	0.339543	0.0148637	0.299519	0.0063208	n.m.	n.m.	37.7339	1.73828	13.475	0.121148	195.332	8.55082	172.307	3.63623	n.m.	n.m.	235.825	35.3737	10.5824	0.770122	0.701597	15.0712	1.09013
93RW18_z03	120.5	80.7	123.2	59.6	3	2	24.162	0.210137	0.396606	0.0183027	0.23521	0.0114754	n.m.	n.m.	37.9007	1.65141	14.6312	0.127247	240.162	11.0831	142.43	6.94883	n.m.	n.m.	273.633	41.045	9.90827	0.804503	0.705297	14.0377	1.11391
93RW19
93RW19_z01	126.2	43.3	140.7	65.4	3	2	16.9063	0.122688	0.382559	0.0092006	0.153091	0.0030519	n.m.	n.m.	34.2329	1.26376	13.3778	0.0970822	302.716	7.28036	121.14	2.41495	n.m.	n.m.	331.487	49.723	7.48961	0.337795	0.660354	11.3383	0.503487
93RW19_z02	85.1	68.9	84.2	49.5	3	1	508.477	1.31725	7.85985	0.088812	5.35701	0.243269	n.m.	n.m.	33.3932	1.01947	498.767	1.2921	7709.75	87.1159	5254.7	238.623	n.m.	n.m.	8957.74	1343.66	10.3309	0.240565	0.64965	15.8952	0.348923
93RW19_z03	122.3	44.8	123.6	43.8	3	0	4.52618	0.0419177	0.0742013	0.00217223	0.0618139	0.00115819	n.m.	n.m.	30.6465	1.12185	4.03458	0.0373649	66.1421	1.9363	55.1001	1.03239	n.m.	n.m.	79.2283	11.8843	9.44917	0.484073	0.618774	15.2639	0.767643
94RW21
94RW21_z01	158.3	87.5	132.2	61	3	2	12.6511	0.0855851	1.93242	0.0372664	0.361604	0.00991154	n.m.	n.m.	43.6312	2.32883	5.43238	0.0367502	829.779	16.0022	155.273	4.25601	n.m.	n.m.	866.656	129.998	1.16394	0.0446095	0.732719	1.58848	0.0595692
94RW21_z02	146.7	67.3	148.8	67.9	3	2	6.73697	0.0495046	1.11924	0.0216046	0.596587	0.00773373	n.m.	n.m.	42.7819	2.1819	3.08767	0.0226888	512.968	9.90175	273.426	3.5445	n.m.	n.m.	577.907	86.686	0.992104	0.0361398	0.724779	1.36881	0.0498256
94RW21_z03	111.8	45.8	109.8	38	3	2	1.61715	0.024242	0.235597	0.00519098	0.0521716	0.00110853	n.m.	n.m.	27.9932	0.668469	2.41918	0.036265	352.442	7.76548	78.0464	1.65831	n.m.	n.m.	370.978	55.6467	1.21089	0.0611346	0.59184	2.04588	0.102221
94RW30
94RW30_z01	75.9	49.1	69.1	48.3	3	1	0.799162	0.0253943	0.12103	0.00193101	0.100031	0.00138695	n.m.	n.m.	28.9289	0.620475	1.28798	0.0409272	195.06	3.11214	161.216	2.2353	n.m.	n.m.	233.349	35.0023	1.0249	0.0704695	0.597761	1.71451	0.110917
94RW30_z02	134.9	44.5	138.2	59.8	3	2	5.8407	0.046727	0.625032	0.0101415	0.342166	0.00231766	n.m.	n.m.	34.0183	1.25141	4.66731	0.0373396	499.464	8.10412	273.425	1.85205	n.m.	n.m.	564.402	84.6604	1.53547	0.0493439	0.656939	2.3372	0.0744033
94RW30_z03	109.3	69.8	113.7	62	1	0	3.06409	0.0452964	0.344992	0.00816451	0.616655	0.00580435	n.m.	n.m.	37.0388	1.17483	2.60812	0.0385559	293.654	6.94954	524.89	4.94061	n.m.	n.m.	418.315	62.7473	1.15766	0.051016	0.67537	1.71407	0.0708941
94TM-DB1A
94TM-DB1A_z01	100.2	65.4	99.7	52.2	3	2	71.4346	0.29337	1.08908	0.0258768	0.718151	0.00796114	n.m.	n.m.	31.8853	0.955547	74.7578	0.307018	1139.74	27.0806	751.56	8.3315	n.m.	n.m.	1316.36	197.454	10.5219	0.428868	0.654302	16.0654	0.63634
94TM-DB1A_z02	119.6	54	119.5	57	3	2	158.339	0.392742	2.74132	0.0430647	2.13662	0.0907235	n.m.	n.m.	33.2399	1.18114	134.056	0.332511	2320.92	36.4604	1808.95	76.8103	n.m.	n.m.	2746.02	411.903	9.04394	0.265303	0.665691	13.5739	0.395613
94TM-DB1A_z03	95.8	56.7	93.9	47.8	3	2	69.6359	0.298291	1.31472	0.0234994	0.892614	0.0180911	n.m.	n.m.	29.3157	0.752892	92.4913	0.396193	1746.23	31.2122	1185.58	24.0289	n.m.	n.m.	2024.84	303.727	8.46412	0.266964	0.6267	13.4924	0.414884
94TM-DB1A_z04	158.3	74.7	157.9	67.1	4	2	545.949	1.62182	5.30167	0.0587419	3.44201	0.144035	n.m.	n.m.	39.1642	1.83574	297.399	0.883468	2888.02	31.999	1874.99	78.4616	n.m.	n.m.	3333.33	500	16.5452	0.372344	0.699353	23.6442	0.504809
94TM-DB1A_z05	120.7	63.4	142.7	76.5	4	2	160.073	0.759023	2.49616	0.0261944	2.14882	0.0976672	n.m.	n.m.	38.8837	1.51255	105.83	0.501818	1650.31	17.3181	1420.66	64.5714	n.m.	n.m.	1987.71	298.157	9.87908	0.244641	0.695696	14.1955	0.339588
94TM-DB1A_z06	146.8	78.9	148.7	46.5	4	2	34.0709	0.210499	0.61075	0.0143089	0.354345	0.00579374	n.m.	n.m.	31.4956	1.09724	31.0514	0.191844	556.623	13.0408	322.942	5.28028	n.m.	n.m.	633.322	94.9983	9.09787	0.38175	0.630715	14.4186	0.538101
95RW04
95RW04_z01	281.5	104.2	277.9	92.8	3	2	133.422	0.614879	2.23641	0.0861426	2.82785	0.0631505	n.m.	n.m.	62.8114	9.61338	13.8788	0.0639607	232.635	8.9607	294.158	6.56902	n.m.	n.m.	301.763	45.2644	8.51424	0.502738	0.813459	10.4625	0.619422
95RW04_z02	223.7	98.6	222.1	81.3	3	2	200.877	1.06231	4.4008	0.0723635	4.35765	0.32376	n.m.	n.m.	55.3628	6.05051	33.2	0.175574	727.344	11.9599	720.213	53.5096	n.m.	n.m.	896.594	134.489	6.85868	0.272476	0.791015	8.66701	0.344218
95RW04_z03	250.6	86	248.3	73.2	3	2	80.1847	0.282579	1.46326	0.031793	1.7019	0.0977237	n.m.	n.m.	51.4952	5.73775	13.975	0.0492491	255.024	5.54103	296.615	17.0317	n.m.	n.m.	324.729	48.7093	7.96842	0.333939	0.775119	10.2751	0.431689
95RW04_z04	444.5	167.3	455.1	94.2	4	2	872.903	2.74569	18.1704	0.162272	15.3664	0.196287	n.m.	n.m.	58.1568	14.7648	59.1207	0.185963	1230.66	10.9905	1040.75	13.2943	n.m.	n.m.	1477.84	221.676	7.42438	0.120983	0.794494	9.34347	0.140654
95RW04_z05	252.9	152.7	255.8	105.7	4	1	383.27	2.11338	4.08094	0.0458043	4.46103	0.0575467	n.m.	n.m.	63.2505	9.71814	39.4386	0.217468	419.93	4.71328	459.042	5.92157	n.m.	n.m.	528.952	79.3429	13.8304	0.292758	0.809745	17.0757	0.342321
95RW04_z06	284.7	127	279.5	99.8	4	1	255.926	0.781538	4.33022	0.0632322	5.37153	0.0541457	n.m.	n.m.	60.7199	9.33464	27.4169	0.0837245	463.887	6.77393	575.441	5.80052	n.m.	n.m.	600.554	90.0831	8.47194	0.196161	0.801303	10.5711	0.233324
95RW05
95RW05_z01	173.3	103.9	171.9	61.9	3	2	38.7923	0.28939	0.737221	0.0282996	0.908014	0.0179752	n.m.	n.m.	45.3156	3.36694	11.5215	0.0859505	218.959	8.40514	269.686	5.33874	n.m.	n.m.	282.335	42.3503	7.55541	0.454278	0.745485	10.1291	0.591713
95RW05_z02	255.1	110.7	251.2	99.3	3	1	205.058	1.03564	3.12761	0.0505043	4.39045	0.084903	n.m.	n.m.	64.8892	11.1452	18.3988	0.0929229	280.624	4.53149	393.931	7.6179	n.m.	n.m.	373.198	55.9797	9.12437	0.249268	0.819629	11.1279	0.304779
95RW05_z03	226.2	99.8	228.2	94.7	3	1	133.61	0.692386	2.11106	0.0693748	2.8466	0.275275	n.m.	n.m.	59.8388	8.55922	15.61	0.0808936	246.642	8.10527	332.577	32.1612	n.m.	n.m.	324.797	48.7196	8.89581	0.605704	0.805489	11.0392	0.754263
95RW06
95RW06_z03	69.3	52	65.5	46.3	3	0	0.0829312	0.0137585	0.0104923	0.000349624	0.00335412	9.09193e-05	n.m.	n.m.	29.7253	0.754566	0.109906	0.0182336	13.9051	0.463344	4.44509	0.120492	n.m.	n.m.	14.9608	2.24412	1.36408	0.459984	0.612902	2.2255	0.723207
95RW07
95RW07_z01	127.6	71.2	128.5	39.9	3	2	22.0774	0.208633	0.473835	0.0126687	0.799949	0.0263934	n.m.	n.m.	30.6827	1.14828	19.2265	0.181692	412.648	11.0328	696.65	22.9852	n.m.	n.m.	576.361	86.4541	6.17295	0.281646	0.630662	9.77927	0.420488
95RW07_z03	149.7	57.2	152.2	40.3	3	1	23.3559	0.19068	0.485546	0.0179134	0.781166	0.0250529	n.m.	n.m.	30.6616	1.43752	16.2473	0.132645	337.767	12.4614	543.413	17.4279	n.m.	n.m.	465.469	69.8203	6.45972	0.368652	0.635754	10.1518	0.571697
95RW07_z04	199	51.2	201.9	36.7	4	2	12.2897	0.0893011	0.26635	0.00372151	0.234379	0.00152952	n.m.	n.m.	23.6991	0.926883	13.2591	0.0963456	287.36	4.01508	252.868	1.65018	n.m.	n.m.	347.417	52.1125	7.08314	0.189779	0.516719	13.7011	0.300894
95RW08
95RW08_z01	231.9	80.7	240.5	80.6	3	2	97.8472	0.799076	1.68403	0.0442852	2.32084	1.13603	n.m.	n.m.	51.91	5.5178	17.733	0.144818	305.199	8.02589	420.61	205.885	n.m.	n.m.	404.043	60.6064	8.12376	1.99076	0.775819	10.466	2.57575
95RW08_z02	229.7	52.8	220.7	66.3	3	0	61.1457	0.383746	1.04773	0.0242973	1.50648	0.388576	n.m.	n.m.	38.9987	3.6658	16.68	0.104683	285.811	6.6281	410.957	106	n.m.	n.m.	382.386	57.3579	8.07352	1.09912	0.709777	11.3669	1.54672
95RW08_z03	144.4	46.5	171.7	43.5	3	2	16.9639	0.157923	0.328483	0.00984044	0.580079	0.0128284	n.m.	n.m.	29.7976	1.20409	14.0886	0.131156	272.807	8.17253	481.759	10.6541	n.m.	n.m.	386.02	57.903	6.75282	0.316026	0.62204	10.8456	0.509162
95RW09
95RW09_z01	86.4	53.3	89.1	51.8	3	2	24.5158	0.19344	0.498913	0.00508914	0.680585	0.014656	n.m.	n.m.	28.7071	0.676703	36.2283	0.285857	737.269	7.52049	1005.74	21.6579	n.m.	n.m.	973.618	146.043	6.88829	0.166329	0.6139	11.2095	0.262492
95RW09_z02	89.8	50.9	85.2	53.5	3	2	36.7357	0.194553	0.578572	0.00758075	1.11448	0.0364998	n.m.	n.m.	28.5518	0.667055	55.0715	0.29166	867.353	11.3645	1670.75	54.7179	n.m.	n.m.	1259.98	188.997	8.08471	0.234117	0.607937	13.2846	0.370315
95RW09_z03	130	50.9	130.2	41.3	3	1	55.6002	0.311152	0.964587	0.0101455	1.85414	0.0521994	n.m.	n.m.	29.1111	1.11971	49.6558	0.277886	861.461	9.06086	1655.91	46.6186	n.m.	n.m.	1250.6	187.59	7.34477	0.184745	0.617387	11.8849	0.297092
95RW09_z04	137	49.2	134.9	51.4	3	1	51.3975	0.251806	0.719912	0.0164633	1.06652	0.00480044	n.m.	n.m.	34.0714	1.40142	36.6753	0.179679	513.702	11.7476	761.03	3.42541	n.m.	n.m.	694.446	104.167	9.79967	0.336071	0.65038	15.0619	0.504992
95RW09_z05	114.1	61.6	117.3	52.3	3	2	27.2823	0.244407	0.635961	0.00911521	1.02473	0.0190592	n.m.	n.m.	35.185	1.16038	23.5115	0.210627	548.063	7.85537	883.103	16.425	n.m.	n.m.	757.8	113.67	5.75886	0.165967	0.660105	8.72238	0.247768
95RW09_z06	135.3	62.2	141	35.6	3	1	35.3104	0.233188	0.94778	0.0139431	1.03723	0.014689	n.m.	n.m.	30.9263	1.23759	28.5317	0.188421	765.83	11.2664	838.108	11.8691	n.m.	n.m.	964.881	144.732	5.48873	0.147339	0.61984	8.85291	0.223394
95RW21
95RW21_z01	122.3	49.1	120.8	41.5	3	2	5.31784	0.0601368	0.163861	0.00430493	0.259485	0.00611267	n.m.	n.m.	30.2141	0.86335	6.15954	0.0696552	189.797	4.9863	300.556	7.08018	n.m.	n.m.	261.179	39.1768	4.3779	0.198028	0.607871	7.20066	0.321726
95RW21_z02	61.5	47	54.9	54.8	3	2	0.807425	0.0215546	0.0275478	0.00120232	0.0302878	0.00044008	n.m.	n.m.	23.1115	0.288415	2.79953	0.0747348	95.5147	4.16874	105.015	1.52586	n.m.	n.m.	120.456	18.0684	4.31435	0.370746	0.503472	8.56662	0.619728
95RW31B
95RW31B_z01	102.3	39.6	100.9	40.1	3	2	20.8056	0.218759	0.206264	0.0028054	0.0359997	0.00135495	n.m.	n.m.	26.738	0.55404	37.5526	0.394844	372.292	5.06355	64.9769	2.44558	n.m.	n.m.	387.724	58.1585	17.9573	0.593336	0.574772	31.2068	1.02452
95RW31B_z03	86.8	44	89.9	35.6	3	2	19.4023	0.0941611	0.504214	0.00743718	0.0633305	0.0022535	n.m.	n.m.	25.5291	0.447852	43.323	0.210251	1125.85	16.6063	141.409	5.0318	n.m.	n.m.	1159.44	173.915	6.93473	0.204417	0.557001	12.4444	0.359157
95RW31B_z05	112.2	44.6	112.1	35.3	3	2	11.9204	0.0900959	0.189415	0.00365545	0.0931102	0.00161389	n.m.	n.m.	26.8716	0.623067	19.1319	0.144601	304.004	5.86687	149.439	2.59023	n.m.	n.m.	339.57	50.9356	10.4557	0.386037	0.572895	18.2391	0.663209
95RW31B_z06	86.8	46.8	81.5	31.4	3	1	14.7199	0.110652	0.357543	0.00936455	0.118646	0.00167661	n.m.	n.m.	24.86	0.481658	30.5609	0.229732	742.316	19.4423	246.329	3.48092	n.m.	n.m.	800.942	120.141	7.08249	0.35013	0.543374	13.028	0.599228
95RW31B
95RW31B_z01	102.3	39.6	100.9	40.1	3	2	20.8056	0.218759	0.206264	0.0028054	0.0359997	0.00135495	n.m.	n.m.	26.738	0.55404	37.5526	0.394844	372.292	5.06355	64.9769	2.44558	n.m.	n.m.	387.724	58.1585	17.9573	0.593336	0.574772	31.2068	1.02452
95RW31B_z03	86.8	44	89.9	35.6	3	2	19.4023	0.0941611	0.504214	0.00743718	0.0633305	0.0022535	n.m.	n.m.	25.5291	0.447852	43.323	0.210251	1125.85	16.6063	141.409	5.0318	n.m.	n.m.	1159.44	173.915	6.93473	0.204417	0.557001	12.4444	0.359157
95RW39
95RW39_z01	94.5	46.4	98.8	43	3	2	1.48553	0.025925	0.196646	0.00469766	0.145589	0.000547383	n.m.	n.m.	28.6161	0.619797	2.39681	0.0418281	317.275	7.57934	234.898	0.883164	n.m.	n.m.	373.064	55.9595	1.19295	0.0627811	0.594498	2.00657	0.104284
95RW39_z02	74.5	39.2	73.9	42	3	2	5.99626	0.0423105	0.985784	0.0142483	0.870051	0.00988542	n.m.	n.m.	24.772	0.360603	16.6284	0.117333	2733.71	39.5124	2412.77	27.4136	n.m.	n.m.	3306.74	496.011	0.933749	0.0255863	0.53562	1.74325	0.0459112
95RW39_z04	66.7	46.2	65.8	38.3	3	2	1.62595	0.026119	0.280756	0.0063815	0.078939	0.00200187	n.m.	n.m.	23.972	0.311115	5.2262	0.0839528	902.421	20.5117	253.73	6.4345	n.m.	n.m.	962.808	144.421	1.00808	0.0528375	0.528748	1.90645	0.0936144
95RW39_z05	73.6	48.5	74.5	39.2	3	2	2.49463	0.0355391	0.565589	0.00783078	0.129136	0.00189978	n.m.	n.m.	25.59	0.392954	6.34839	0.0904407	1439.32	19.928	328.628	4.83461	n.m.	n.m.	1517.54	227.631	0.77691	0.0297049	0.556586	1.39582	0.0509429
95RW39
95RW39_z01	94.5	46.4	98.8	43	3	2	1.48553	0.025925	0.196646	0.00469766	0.145589	0.000547383	n.m.	n.m.	28.6161	0.619797	2.39681	0.0418281	317.275	7.57934	234.898	0.883164	n.m.	n.m.	373.064	55.9595	1.19295	0.0627811	0.594498	2.00657	0.104284
95RW39_z02	74.5	39.2	73.9	42	3	2	5.99626	0.0423105	0.985784	0.0142483	0.870051	0.00988542	n.m.	n.m.	24.772	0.360603	16.6284	0.117333	2733.71	39.5124	2412.77	27.4136	n.m.	n.m.	3306.74	496.011	0.933749	0.0255863	0.53562	1.74325	0.0459112
95RW45
95RW45_z04	66.1	39.4	68.5	39	3	2	50.089	0.550395	1.68791	0.0374421	1.23354	0.0130302	n.m.	n.m.	23.4408	0.294139	170.29	1.87121	5738.47	127.294	4193.73	44.2996	n.m.	n.m.	6736.58	1010.49	4.69387	0.201041	0.513564	9.13677	0.373211
95RW62
95RW62_z01	101.4	50.7	104.3	40.5	3	2	12.3261	0.0758347	0.410939	0.00885145	0.142706	0.00396521	n.m.	n.m.	29.1485	0.68767	17.9244	0.110278	597.582	12.8716	207.52	5.76615	n.m.	n.m.	646.868	97.0301	5.14349	0.209331	0.605446	8.49313	0.340489
95RW62_z02	75	49.3	66.6	33	3	2	4.4365	0.0385458	0.159207	0.00289432	0.14886	0.00250238	n.m.	n.m.	23.2705	0.317921	13.9547	0.121243	500.775	9.1039	468.231	7.87108	n.m.	n.m.	611.98	91.7969	4.23297	0.144811	0.508162	8.32751	0.25801
95RW62_z03	87.7	54.8	85.6	44.6	3	2	7.7693	0.0530551	0.238747	0.00394698	0.195352	0.00355872	n.m.	n.m.	29.206	0.603797	12.8674	0.0878691	395.409	6.53694	323.54	5.89391	n.m.	n.m.	472.25	70.8374	5.05769	0.155168	0.601387	8.40795	0.248608
95RW06
95RW06_t01	122.8	106.6	122.8	42.9	3	0	0.42452	0.0179769	0.00162665	0.00025726	0.0169527	0.000474849	n.m.	n.m.	36.7339	1.98238	0.214146	0.00906831	0.820553	0.129773	8.55166	0.239534	n.m.	n.m.	2.83019	0.424529	13.9344	1.79207	0.635774	21.9004	2.4927
95RW06_t02	169.7	110.1	169.7	58.3	3	0	1.12639	0.027477	0.0135155	0.000554264	0.0262855	0.00599593	n.m.	n.m.	46.6882	3.84514	0.292938	0.0071459	3.51495	0.144147	6.83603	1.55935	n.m.	n.m.	5.12142	0.768213	10.5779	1.70966	0.724216	14.5957	2.22797
95RW06_t03	128.5	121.1	128.5	47.2	3	0	0.534815	0.0191853	0.00195999	0.000338906	0.00924749	0.000272312	n.m.	n.m.	40.2942	2.59277	0.206272	0.00739952	0.755943	0.130712	3.56665	0.105027	n.m.	n.m.	1.5941	0.239116	23.8598	4.20631	0.673542	35.3835	5.62143
a - This table follows the recommendations and approach in Flowers et al. (2022).
b - Sample and mineral being analyzed. a is apatite. z is zircon. t is titanite.
c - Length is measured parallel to the c-axis and includes pyramidal terminations. It is measured twice on two perpendicular sides.
d - Width 1 is measured perpendicular to the c-axis. Width 2 is measured perpendicular to both the c-axis and width 1.
e - Geometry is defined as described as in Figure 3 of Ketcham et al. (2011). 1 is ellipsoid, 2 is cylinder, 3 is tetrahedral prism, and 4 is hexagonal prism. f is noted if the analyzed grain is a fragment, otherwise the analyzed grain is a whole crystal.
f - Np denotes the number of pyramidal terminations of the grain.
g - Blank-corrected 4He
h - Uncertainties on 4He, U, Th, and Sm are reported as the 1s standard deviation and include the propagated uncertainties on the measurements of the sample, blank, spike, and standard.
i - Total blank-corrected ng of 238U and 235U. Total 238U is measured and 235U is calculated assuming 235U = 238U/137.818 after Hiess et al. (2012).
j - Total blank-corrected ng of 232Th
k - Total blank-corrected ng of 147Sm. In some cases Sm may not be measured, for example in minerals like zircon with negligible Sm. n.m. indicates when Sm is not measured.
l - Rs is the radius of a sphere with an equivalent alpha-ejection correction as the grain, calculated using equation A6 in Cooperdock et al. (2019)
m - Mass is the mass of the crystal. Determined from the measured grain dimensions, the volume assuming the reported grain geometry, and the volume equations and mineral densities in Ketcham et al. (2011).
n - Concentration of each element (He, U, Th and Sm) computed from the mass and the absolute amount of the measured isotopes (where 147Sm is 0.15 of the total Sm reported here). In some cases Sm may not be measured, for example in minerals like zircon with negligible Sm. n.m. indicates when Sm is not measured.
o - Uncertainties on U, Th, Sm, and He concentrations are reported at 2s and include the propagated total analytical uncertainties (TAU).
p - eU is effective uranium concentration. Calculated as U + 0.238*Th + 0.0012*Sm after Appendix A of Cooperdock et al. (2019).
q - Uncertainty on eU is estimated at 15% of the eU value.
r - Uncorrected (U-Th)/He date is calculated iteratively using the 4He production equation defined as equation 1 in Wolf et al. (1998) modified to include He produced from Sm decay and assuming secular equilibrium.
s - Uncertainty on the uncorrected (U-Th)/He date is reported at 2s and includes the propagated total analytical uncertainties (TAU) on the U, Th, Sm and He measurements.
t - The combined alpha-ejection correction for the crystal calculated from the parent isotope-specific FT corrections, the proportion of U and Th contributing to 4He production, and assuming homogeneous parent isotope distributions using equation A4 in Cooperdock et al., (2019). The parent isotope-specific alpha ejection-corrections were computed assuming the reported grain geometry in this table…
u - The corrected (U-Th)/He date is calculated iteratively using the absolute values of He, U, Th and Sm, the isotope specific FT corrections, and equation 34 in Ketcham at al. (2011) assuming secular equilibrium.
v - Uncertainty on the corrected (U-Th)/He date is reported at 2s and includes the propagated total analytical uncertainties (TAU) on the U, Th, Sm and He measurements. Uncertainty propagation done using HeCalc (Martin et al., 2023).
x - Durango apatite fragments and Fish Canyon Tuff zircon crystals run in conjunction with these analyses yield an unweighted mean and 2s standard error of 31.4 ± 2.9 Ma (n=30) and 28.9 ± 2.5 Ma (n=15).
