# Supplementary material for: The rise of New Guinea and the fall of Neogene global temperatures
Source: Proc Natl Acad Sci U S A. 2023 Sep 25;120(40):e2306492120. doi: 10.1073/pnas.2306492120 (PMC10556579; doi:10.1073/pnas.2306492120)
Supplement: Supplementary file 3 — Dataset S02 (XLSX) [file pnas.2306492120.sd02.xlsx]

## Sheet: Table S4
Dataset S2: LA-ICPMS U-PB Data
														dates (Ma)
	U	Th	207Pb	±2s	206Pb	±2s	error	238U	±2s	207Pb	±2s			207Pb	±2s	206Pb	±2s	207Pb	±2s	Concordia	±2s
Analysis	ppm	ppm	235U	(abs)	238U	(abs)	corr.	206Pb	(abs)	206Pb	(abs)	error corr.		235U	(Ma)	238U	(Ma)	206Pb	(Ma)	Age	(Ma)
94TM-B1A_z1	384	263	0.0293	0.00133544	0.00417	0.000138042	0.64923	239.808	7.93851	0.0513	0.00207188	0.475759		29.5029	1.10916	26.8256	0.88618	253.299	92.8915	27.703	0.8038
94TM-B1A_z10	754	465	0.02749	0.000777676	0.004238	9.79043e-05	0.44508	235.96	5.45105	0.0479	0.0015355	0.437938		28.0173	0.83505	27.2622	0.62847	93.2677	75.9494	27.4927	0.5679
94TM-B1A_z11	485	428.9	0.036	0.00426127	0.00436	0.000148337	0.58206	229.358	7.80326	0.058	0.00523026	0.247554		34.7848	3.01421	28.0453	0.95209	528.776	197.595	28.4239	0.93677
94TM-B1A_z12	210.1	178.8	0.0275	0.00132004	0.004078	9.95039e-05	0.072882	245.218	5.98337	0.0494	0.00232081	0.323339		27.8067	1.24539	26.235	0.63884	165.809	109.794	26.4714	0.60921
94TM-B1A_z14	234	84.1	0.0266	0.00113271	0.004331	0.000113279	0.44978	230.894	6.03909	0.0445	0.00174416	0.432442		26.6182	0.95938	27.8591	0.72709	0.00015	90.317	27.4596	0.64413
94TM-B1A_z15	248.5	164.5	0.0343	0.00192629	0.004317	0.000110524	0.6168	231.642	5.93053	0.0582	0.00284867	0.529486		34.5643	1.41123	27.7693	0.70942	536.315	107.131	29.1433	0.63275
94TM-B1A_z16	346.5	223.1	0.0428	0.00217549	0.004556	0.000133816	0.72171	219.491	6.44677	0.068	0.00275855	0.319145		42.4539	1.73849	29.3032	0.85872	867.622	84.1055	30.0212	0.85537
94TM-B1A_z17	843	495	0.02824	0.000861103	0.004344	0.000123661	0.81521	230.203	6.55322	0.04753	0.00119249	0.45368		28.4896	0.7904	27.9426	0.79372	74.87	59.6033	28.2188	0.71032
94TM-B1A_z18	217.3	77.1	0.02703	0.00111047	0.004271	0.000112364	0.26087	234.137	6.1598	0.047	0.00194258	0.399253		27.7092	1.07014	27.474	0.72126	48.1529	98.7451	27.5341	0.66083
94TM-B1A_z19	157.5	115.1	0.0331	0.00307217	0.004304	0.000103241	0.5554	232.342	5.57326	0.0554	0.00424708	0.225734		32.8305	2.42227	27.6858	0.66268	427.399	170.946	27.9365	0.65183
94TM-B1A_z2	602	60.83	0.02879	0.00100197	0.004216	0.000115546	0.83954	237.192	6.5006	0.04943	0.00137107	0.455269		28.7517	0.81586	27.121	0.74173	167.227	64.7985	27.7764	0.67415
94TM-B1A_z20	456	241.6	0.0476	0.00286292	0.004604	0.000131585	0.65521	217.202	6.20779	0.0745	0.00334964	0.32839		46.8985	2.04698	29.6112	0.84437	1054.14	90.574	30.3578	0.84104
94TM-B1A_z21	550	312	0.0313	0.00181159	0.00439	0.000140744	0.40625	227.79	7.30299	0.0522	0.00270923	0.327548		31.572	1.59456	28.2378	0.90333	293.154	118.502	28.7559	0.86931
94TM-B1A_z22	104.5	33.5	0.0318	0.00190906	0.00464	0.000266668	0.57687	215.517	12.3861	0.0508	0.00233286	0.457658		32.4607	1.74872	29.8422	1.71111	230.727	106.055	31.0606	1.5812
94TM-B1A_z23	807	662	0.02653	0.000886361	0.004087	9.37946e-05	0.53414	244.678	5.61524	0.0473	0.00145083	0.495372		26.6981	0.7313	26.2928	0.60218	63.329	73.0648	26.4418	0.52399
94TM-B1A_z24	214	189	0.0334	0.00229918	0.004224	0.000105384	0.81111	236.742	5.90648	0.0572	0.00339834	0.52121		33.2601	1.67055	27.1723	0.67649	498.262	130.856	28.1902	0.59919
94TM-B1A_z25	245.5	137.3	0.0373	0.00280116	0.004393	0.00011423	0.69886	227.635	5.9191	0.0634	0.00515828	0.21213		38.2456	3.00215	28.2571	0.73315	720.721	172.662	28.577	0.72685
94TM-B1A_z26	273.5	221.7	0.0698	0.00339983	0.004471	0.000119319	0.45522	223.664	5.96896	0.114	0.00417713	0.319427		68.9319	2.5202	28.7577	0.76575	1863.32	66.1485	27.2926	0.76229
94TM-B1A_z27	567	748	0.0429	0.00208475	0.00618	0.000179379	0.65082	161.812	4.69673	0.0504	0.00189105	0.545203		42.6772	1.36243	39.7162	1.14925	212.441	86.933	40.8569	0.98576
94TM-B1A_z28	595	320.3	0.02896	0.000900873	0.00436	0.000104177	0.67892	229.358	5.48023	0.04877	0.00136858	0.41743		29.3284	0.81711	28.0453	0.66865	135.732	65.9617	28.4663	0.61474
94TM-B1A_z29	442	311.6	0.0287	0.00124076	0.00438	0.000148572	0.85206	228.31	7.74444	0.04701	0.00122804	0.434738		28.4125	0.91332	28.1736	0.95358	48.661	62.3889	28.3097	0.85729
94TM-B1A_z30	280.8	224.8	0.0337	0.00155379	0.004131	0.000101524	0.66093	242.072	5.94918	0.0599	0.00268239	0.294908		34.0499	1.48235	26.5753	0.65177	598.99	96.9572	27.1845	0.6411
94TM-B1A_z31	1079	501	0.0342	0.00138125	0.00459	0.000159145	0.80423	217.865	7.55385	0.0534	0.00168245	0.421529		33.7331	1.18406	29.5213	1.02123	344.813	71.2647	30.8538	0.97255
94TM-B1A_z32	33.2	25.6	0.0776	0.00687741	0.00511	0.000136842	0.50673	195.695	5.24057	0.1091	0.0087756	0.301497		75.1637	5.55963	32.8573	0.87766	1783.62	146.642	33.623	0.87179
94TM-B1A_z33	505.9	355.6	0.02674	0.000705416	0.004075	9.30981e-05	-0.37993	245.399	5.60642	0.0479	0.00138483	0.408124		26.9539	0.76113	26.2158	0.59771	93.2677	68.483	26.4446	0.54869
94TM-B1A_z34	310.4	121.8	0.02634	0.00103422	0.004103	9.99142e-05	0.48052	243.724	5.93505	0.0461	0.00167633	0.319551		26.1299	0.94745	26.3955	0.64146	1.76787	87.6038	26.3354	0.60498
94TM-B1A_z35	48.8	16.38	0.0286	0.00246722	0.004164	0.000114789	0.00084239	240.154	6.62033	0.0497	0.00431602	0.174534		28.555	2.4329	26.7871	0.73691	179.939	202.409	26.8717	0.72765
94TM-B1A_z36	791	491	0.02787	0.00081896	0.00425	9.39415e-05	0.88574	235.294	5.20091	0.04762	0.0013452	0.47847		27.9336	0.72318	27.3392	0.60302	79.3642	67.0702	27.5575	0.53159
94TM-B1A_z37	3980	2790	0.02955	0.00106835	0.00432	0.000139875	0.96426	231.482	7.49501	0.04918	0.00109447	0.493721		29.304	0.83317	27.7885	0.89781	155.368	52.0829	28.7615	0.80386
94TM-B1A_z38	587.8	648	0.02967	0.0010531	0.004163	9.28075e-05	0.3884	240.211	5.35513	0.0517	0.00166107	0.302743		29.6804	0.96816	26.7807	0.5958	271.133	73.6522	27.2389	0.57781
94TM-B1A_z39	690	535	0.02902	0.000932611	0.004287	0.000100799	0.51884	233.263	5.48463	0.049	0.00140014	0.428943		28.9783	0.80443	27.5767	0.64702	146.776	67.0018	28.0301	0.59227
94TM-B1A_z40	2302	1830	0.02778	0.000734228	0.004272	0.00010002	0.76756	234.082	5.48055	0.04717	0.00108208	0.512736		27.8145	0.62782	27.4804	0.64203	56.7699	54.7014	27.655	0.55147
94TM-B1A_z41	934	650	0.0295	0.00170532	0.004193	0.000113175	0.69829	238.493	6.43724	0.0512	0.00233636	0.416007		29.6063	1.23298	26.9733	0.72652	248.809	105.017	27.5231	0.67335
94TM-B1A_z42	512	381	0.0307	0.00125976	0.004305	0.000102168	0.38287	232.288	5.51273	0.0516	0.00182072	0.276188		30.6192	1.1066	27.6923	0.65579	266.693	80.9681	28.0968	0.63976
94TM-B1A_z43	855	432	0.02938	0.0010088	0.004539	0.000125048	0.82456	220.313	6.06955	0.04725	0.00127103	0.509325		29.5772	0.78635	29.1941	0.80247	60.8094	64.099	29.3936	0.691
94TM-B1A_z44	1176	1099	0.02883	0.000789979	0.004163	8.81659e-05	0.52518	240.211	5.08731	0.05027	0.00131013	0.424858		28.871	0.73052	26.7807	0.566	206.454	60.445	27.4019	0.52329
94TM-B1A_z45	501.3	416	0.02696	0.000860021	0.004085	8.96877e-05	0.18311	244.798	5.37463	0.0478	0.00145737	0.274521		26.9635	0.85963	26.28	0.57581	88.3157	72.2606	26.4087	0.55536
94TM-B1A_z46	975	752	0.02699	0.000671851	0.004158	8.94683e-05	0.13826	240.5	5.17488	0.04713	0.00120457	0.438357		27.0594	0.67254	26.7486	0.57436	54.7464	60.9946	26.8631	0.51637
94TM-B1A_z47	3416	2533	0.02719	0.000594406	0.004183	8.73155e-05	0.53974	239.063	4.99017	0.04729	0.00103486	0.519573		27.3111	0.56524	26.9091	0.56053	62.8254	52.1331	27.107	0.47985
94TM-B1A_z48	898	1067	0.02613	0.000676765	0.004021	8.85233e-05	0.66706	248.694	5.47507	0.04736	0.00113207	0.445803		26.3053	0.62904	25.8691	0.56837	66.3475	56.8972	26.0458	0.51008
94TM-B1A_z49	114.4	51.1	0.0518	0.00365011	0.004438	0.000114291	0.68803	225.327	5.80278	0.0866	0.00614897	0.223886		52.4065	3.57031	28.5459	0.73351	1350.74	137.01	28.8401	0.73244
94TM-B1A_z5	300.1	182	0.02877	0.000977336	0.004051	0.00011316	-0.13781	246.853	6.89556	0.0516	0.00207486	0.394487		28.8381	1.10526	26.0617	0.72653	266.693	92.2619	26.6771	0.68309
94TM-B1A_z50	1377	1206	0.03094	0.000972324	0.004216	0.000101778	0.83782	237.192	5.72605	0.0537	0.00153736	0.380659		31.1976	0.90931	27.121	0.65335	357.474	64.6124	28.0217	0.62621
94TM-B1A_z51	645	469	0.02819	0.000852919	0.004127	8.8526e-05	0.22822	242.307	5.19759	0.0495	0.0014799	0.411984		28.1924	0.79893	26.5496	0.56833	170.532	69.8089	26.985	0.5252
94TM-B1A_z52	587	356	0.0375	0.00241919	0.004261	9.59085e-05	0.5979	234.687	5.28244	0.0638	0.00372534	0.481906		37.3471	1.88724	27.4098	0.61564	734.054	123.643	28.5974	0.56455
94TM-B1A_z53	3050	2530	0.02686	0.000615292	0.004099	8.46269e-05	0.74025	243.962	5.03678	0.04744	0.0010148	0.488423		26.8536	0.56375	26.3698	0.54331	70.3636	50.8921	26.5945	0.47578
94TM-B1A_z54	537.9	292.2	0.02783	0.000789559	0.004083	8.60079e-05	0.36427	244.918	5.15917	0.04945	0.00135075	0.305014		27.8681	0.79627	26.2671	0.55219	168.172	63.8163	26.5895	0.53166
94TM-B1A_z55	295.4	261.8	0.02645	0.00104395	0.00401	8.91798e-05	0.20572	249.377	5.54597	0.0487	0.00195925	0.33987		26.9668	1.03226	25.7984	0.57259	132.355	94.5841	26.0016	0.54188
94TM-B1A_z56	173.6	108.1	0.0295	0.00161186	0.004048	9.2144e-05	0.3371	247.036	5.62323	0.053	0.00280777	0.232892		29.5876	1.53292	26.0424	0.5916	327.776	120.233	26.2981	0.58129
94TM-B1A_z57	1412	1577	0.02657	0.000743496	0.004096	8.75893e-05	0.5218	244.141	5.22073	0.04693	0.00123328	0.367382		26.5495	0.71033	26.3506	0.56233	44.5916	62.7978	26.4106	0.52251
94TM-B1A_z58	374.2	420.8	0.02616	0.00089813	0.003997	8.47019e-05	0.054141	250.188	5.30181	0.0473	0.00160777	0.290922		26.1176	0.88784	25.715	0.54385	63.329	80.9705	25.787	0.52082
94TM-B1A_z59	570.4	565.8	0.02772	0.000739905	0.00405	9.03383e-05	0.4227	246.914	5.50759	0.04993	0.00136459	0.419391		27.9106	0.74558	26.0553	0.58001	190.69	63.5945	26.6085	0.53665
94TM-B1A_z6	253	152.3	0.0272	0.00113839	0.004083	9.04951e-05	0.30347	244.918	5.42833	0.0487	0.00187315	0.38218		27.4511	0.98356	26.2671	0.581	132.355	90.4319	26.5102	0.54079
94TM-B1A_z60	435.2	364.1	0.0311	0.00126368	0.004152	8.86377e-05	0.37421	240.848	5.14167	0.0544	0.00227678	0.216231		31.1257	1.30818	26.7101	0.56903	386.636	94.0043	27.0064	0.56279
94TM-B1A_z61	574	471	0.0322	0.00154102	0.004181	9.26947e-05	0.92875	239.177	5.30267	0.0558	0.0022903	0.410847		32.1337	1.19534	26.8963	0.59506	443.419	91.2595	27.7309	0.56029
94TM-B1A_z62	821	920	0.02653	0.000641199	0.004078	8.56039e-05	0.61877	245.218	5.14753	0.04711	0.00109606	0.354262		26.5344	0.66044	26.235	0.5496	53.7337	55.5114	26.3306	0.51408
94TM-B1A_z63	127.9	66.23	0.0324	0.00154269	0.00419	9.70744e-05	0.31485	238.663	5.52938	0.0555	0.00291926	0.278828		32.0313	1.61502	26.954	0.62317	431.419	117.199	27.3718	0.60861
94TM-B1A_z64	434	317	0.02835	0.000825523	0.004116	8.72788e-05	0.32388	242.954	5.15179	0.05	0.00141421	0.437062		28.3984	0.75417	26.479	0.56033	193.948	65.746	27.0331	0.51343
94TM-B1A_z65	249.4	202.1	0.0275	0.000874586	0.004173	8.80317e-05	0.22224	239.636	5.05524	0.0481	0.001538	0.361064		27.7071	0.85578	26.8449	0.56513	103.127	75.593	27.0404	0.52961
94TM-B1A_z66	530	519	0.032	0.00118727	0.004302	0.000103764	0.31945	232.45	5.60666	0.0533	0.00226635	0.283911		31.5908	1.32219	27.673	0.66604	340.571	96.2607	28.1179	0.64961
94TM-B1A_z67	468.2	383.7	0.0262	0.000827149	0.004091	8.58517e-05	0.20956	244.439	5.12968	0.0467	0.00152064	0.278028		26.3892	0.87221	26.3185	0.55118	32.8356	78.0202	26.3315	0.52867
94TM-B1A_z68	1198	889	0.02684	0.00073359	0.004151	8.79393e-05	0.53191	240.906	5.10361	0.04671	0.00119801	0.432698		26.7768	0.66667	26.7037	0.56455	33.3485	61.4327	26.7303	0.50745
94TM-B1A_z69	695	608.1	0.0358	0.00157247	0.004169	9.20501e-05	0.64228	239.866	5.29615	0.0628	0.00270879	0.236626		35.9921	1.54039	26.8192	0.59093	700.507	91.8522	27.2219	0.58756
94TM-B1A_z7	213.9	128.1	0.0326	0.00258362	0.004242	0.000112578	0.74547	235.738	6.25623	0.0573	0.00445009	0.164263		33.4569	2.56173	27.2878	0.72266	502.108	170.957	27.471	0.71883
94TM-B1A_z70	911	836	0.0379	0.00213882	0.00509	0.000165116	0.76182	196.464	6.37314	0.0541	0.00227392	0.34598		37.8214	1.60784	32.729	1.05901	374.202	94.6078	33.643	1.02415
94TM-B1A_z71	1307	920	0.02949	0.00113524	0.004238	9.84086e-05	0.57761	235.96	5.47913	0.0501	0.00164134	0.289862		29.2858	0.98789	27.2622	0.63171	198.591	76.0838	27.6047	0.61171
94TM-B1A_z72	1250	697	0.02894	0.000877844	0.004478	0.000100683	0.73772	223.314	5.02096	0.04692	0.00118279	0.480293		28.9844	0.69799	28.8026	0.64615	44.0821	60.2699	28.8814	0.5654
94TM-B1A_z74	865	177.9	0.02781	0.000796403	0.004268	9.6033e-05	0.77108	234.302	5.27195	0.04721	0.00121837	0.48654		27.812	0.67593	27.4548	0.61644	58.7908	61.5014	27.6059	0.53896
94TM-B1A_z75	253.4	100.6	0.02673	0.00102113	0.004163	8.99346e-05	0.34995	240.211	5.18936	0.0463	0.00167853	0.214378		26.6206	0.99908	26.7807	0.57735	12.1889	87.2089	26.759	0.56265
94TM-B1A_z76	265.6	123	0.0325	0.00229401	0.004149	9.25564e-05	0.53751	241.022	5.37674	0.0568	0.00367974	0.208584		32.454	2.04329	26.6908	0.59419	482.783	143.094	26.9434	0.58743
94TM-B1A_z77	135.7	53	0.0347	0.00174403	0.004301	0.000110903	0.45635	232.504	5.9952	0.0582	0.00284867	0.411985		34.4384	1.52228	27.6666	0.71186	536.315	107.131	28.642	0.67367
94TM-B1A_z78	7550	13710	0.02719	0.000625954	0.004135	9.41504e-05	0.88999	241.838	5.50644	0.04747	0.000981764	0.515427		27.1032	0.57412	26.601	0.60443	71.8671	49.1925	26.8815	0.52029
94TM-B1A_z79	195.5	149.5	0.0333	0.00137243	0.004078	9.08407e-05	0.43714	245.218	5.46243	0.0592	0.00223872	0.316726		33.2337	1.22028	26.235	0.58322	573.481	82.2514	26.9236	0.57142
94TM-B1A_z8	609	532	0.02669	0.000759304	0.004138	9.93691e-05	0.3777	241.663	5.80324	0.0466	0.00136698	0.482516		26.632	0.7234	26.6202	0.63793	27.6981	70.3394	26.625	0.55641
94TM-B1A_z80	304.8	194.8	0.0358	0.00240887	0.004179	9.54024e-05	0.75821	239.292	5.46279	0.062	0.00390226	0.295987		35.6253	2.10963	26.8834	0.61244	673.147	134.614	27.4123	0.59841
94TM-B1A_z81	569	396	0.0268	0.000858019	0.004206	8.89785e-05	0.28867	237.756	5.02975	0.0461	0.0014353	0.476842		26.7773	0.74207	27.0568	0.57119	1.76787	75.0069	26.9627	0.49848
94TM-B1A_z82	411.6	430	0.0333	0.00220308	0.004272	0.000117733	0.86913	234.082	6.45111	0.0562	0.00292462	0.280837		33.0534	1.67813	27.4804	0.75573	459.281	115.418	27.9862	0.74079
94TM-B1A_z83	183.8	88.5	0.0479	0.00362874	0.00457	0.000135477	0.76419	218.818	6.48683	0.0755	0.00503191	0.222311		47.1707	3.07209	29.393	0.86937	1080.94	133.71	29.6841	0.86844
94TM-B1A_z84	266	131.2	0.0316	0.00162771	0.00461	0.000184664	0.48566	216.92	8.68922	0.0501	0.00214802	0.357584		31.8165	1.47404	29.6497	1.18496	198.591	99.5905	30.252	1.12733
94TM-B1A_z86	1413	819	0.02648	0.000629346	0.004071	8.67711e-05	0.39663	245.64	5.23568	0.04703	0.00107964	0.496739		26.445	0.58099	26.1901	0.55709	49.6768	54.8359	26.3079	0.48328
94TM-B1A_z87	691	453	0.02624	0.000782186	0.004072	8.6119e-05	0.2856	245.58	5.19378	0.0467	0.00136834	0.335131		26.2682	0.77367	26.1965	0.55291	32.8356	70.172	26.2142	0.51991
94TM-B1A_z88	865	859	0.02663	0.000684516	0.004172	8.93657e-05	0.473	239.693	5.13431	0.04608	0.0010997	0.477243		26.5523	0.60937	26.8385	0.5737	0.72215	57.5329	26.7105	0.49932
94TM-B1A_z9	1713	2596	0.02875	0.000802636	0.004307	9.49742e-05	0.70605	232.18	5.11983	0.04855	0.00119701	0.484937		28.848	0.67715	27.7051	0.60962	125.097	58.05	28.1725	0.53984
														dates (Ma)
	U	Th	207Pb	±2s	206Pb	±2s	error	238U	±2s	207Pb	±2s			207Pb	±2s	206Pb	±2s	207Pb	±2s	Concordia	±2s
Analysis	ppm	ppm	235U	(abs)	238U	(abs)	corr.	206Pb	(abs)	206Pb	(abs)	error corr.		235U	(Ma)	238U	(Ma)	206Pb	(Ma)	Age	(Ma)
95RW04_L_1	230.2	258.7	0.01326	0.000795507	0.001972	6.52649e-05	0.33492	507.099	16.7829	0.0487	0.00277645	0.332546		13.351	0.73728	12.6998	0.4199	132.355	134.03	12.8126	0.3993
95RW04_L_11	373	414	0.01289	0.000793071	0.001974	7.09906e-05	0.73833	506.586	18.2183	0.0482	0.00213056	0.361238		13.2281	0.60215	12.7127	0.45673	108.035	104.426	12.8504	0.43009
95RW04_L_12	553	652	0.0127	0.000867995	0.001941	8.53404e-05	0.69285	515.198	22.6519	0.0477	0.00239794	0.404054		12.8743	0.66157	12.5004	0.54907	83.3486	119.29	12.6247	0.50651
95RW04_L_13	1172	1240	0.01245	0.00046271	0.001919	6.46299e-05	0.84918	521.105	17.5503	0.0475	0.00135059	0.469901		12.6762	0.40684	12.3588	0.41583	73.3693	67.6154	12.5268	0.37117
95RW04_L_14	415	529.6	0.01279	0.000643066	0.001923	6.38762e-05	0.44647	520.021	17.2735	0.0484	0.00231236	0.36331		12.9417	0.60757	12.3846	0.41098	117.807	112.623	12.5124	0.38655
95RW04_L_15	231.8	250.8	0.01265	0.000744318	0.001918	5.91311e-05	0.032584	521.376	16.0738	0.0481	0.00296065	0.289265		12.8287	0.76933	12.3524	0.38045	103.127	145.534	12.416	0.36587
95RW04_L_16	206	229.4	0.01337	0.00101583	0.001918	6.87058e-05	0.14715	521.376	18.6765	0.051	0.00403118	0.21126		13.597	1.07493	12.3524	0.44206	239.793	182.225	12.4422	0.43543
95RW04_L_17	176.9	137.4	0.01285	0.000544471	0.001986	5.78073e-05	0.45215	503.525	14.6563	0.0475	0.00161012	0.409606		13.116	0.44914	12.7899	0.37191	73.3693	80.578	12.8992	0.34163
95RW04_L_18	466	558	0.01239	0.000676982	0.001931	6.39727e-05	0.29907	517.866	17.1566	0.0469	0.00248392	0.255784		12.5949	0.68617	12.436	0.4116	43.0629	126.63	12.4608	0.39839
95RW04_L_19	509	620	0.01251	0.000532447	0.00196	7.93577e-05	0.67412	510.204	20.6575	0.0463	0.00167853	0.401		12.6203	0.52869	12.6226	0.51057	12.1889	87.2089	12.6216	0.46658
95RW04_L_21	196	210	0.01305	0.000975562	0.002	6.2482e-05	0.375	500	15.6205	0.0477	0.00343513	0.443795		13.2631	0.85039	12.8799	0.40198	83.3486	170.876	12.9509	0.36187
95RW04_L_22	251	227	0.01183	0.000535144	0.001952	5.17699e-05	0.29246	512.295	13.5868	0.0451	0.00219399	0.395308		12.2453	0.55109	12.5711	0.33308	0.00015	113.621	12.4965	0.3038
95RW04_L_23	200.2	293.5	0.01286	0.00102286	0.001926	5.4816e-05	0.6252	519.211	14.7773	0.0497	0.00278353	0.182551		13.3076	0.76701	12.4039	0.35269	179.939	130.562	12.4692	0.34866
95RW04_L_24	388.6	434.8	0.01269	0.000623951	0.00196	5.32226e-05	0.56179	510.204	13.8543	0.0479	0.00230819	0.381464		13.0537	0.58879	12.6226	0.34242	93.2677	114.122	12.71	0.31843
95RW04_L_25	215	194.4	0.01301	0.000860293	0.00193	8.2577e-05	0.63021	518.135	22.1689	0.0492	0.00241003	0.467315		13.2018	0.62509	12.4296	0.5313	156.32	114.668	12.7096	0.47989
95RW04_L_26	247.1	229.3	0.01291	0.000869234	0.001955	7.078e-05	0.54578	511.509	18.519	0.0495	0.0027821	0.387873		13.4526	0.71855	12.5904	0.45539	170.532	131.222	12.7784	0.42583
95RW04_L_27	177	139.9	0.0146	0.00152816	0.002074	9.72861e-05	0.67243	482.16	22.6169	0.051	0.004128	0.384881		14.695	1.11387	13.356	0.62585	239.793	186.61	13.6023	0.58841
95RW04_L_28	502	511	0.01318	0.00081387	0.00201	0.000107778	0.83477	497.512	26.677	0.0469	0.00168518	0.288758		13.1069	0.7196	12.9443	0.69339	43.0629	85.8982	13.0117	0.66594
95RW04_L_29	1730	1150	0.0137	0.00113361	0.001856	7.74719e-05	0.57366	538.793	22.4899	0.0546	0.00347598	0.461294		14.0829	0.80871	11.9535	0.49849	394.871	142.772	12.4253	0.46117
95RW04_L_3	277	342.6	0.01306	0.000682001	0.001962	6.35592e-05	0.27893	509.684	16.5113	0.0498	0.0025064	0.281491		13.5818	0.69633	12.6355	0.40893	184.622	117.188	12.775	0.39679
95RW04_L_30	814	924	0.0121	0.000537554	0.00192	6.70788e-05	0.84631	520.833	18.1963	0.0467	0.00144304	0.442363		12.4705	0.43296	12.3652	0.43159	32.8356	74.0192	12.4175	0.38773
95RW04_L_31	814	791	0.01286	0.000580131	0.001938	8.26519e-05	0.80514	515.996	22.0062	0.04813	0.00128417	0.472738		12.9697	0.49155	12.4811	0.53178	104.601	63.0522	12.8144	0.4801
95RW04_L_33	312	310	0.01234	0.000770591	0.001898	7.01567e-05	0.31931	526.87	19.475	0.0468	0.00276335	0.493962		12.3547	0.6376	12.2237	0.4514	37.9572	141.29	12.2638	0.39317
95RW04_L_34	288	274	0.01293	0.000527706	0.001973	7.01505e-05	0.66603	506.842	18.0209	0.0483	0.00213147	0.326557		13.2487	0.61545	12.7062	0.45133	112.928	104.115	12.8339	0.43055
95RW04_L_35	221.8	240.9	0.0534	0.00501504	0.002379	0.000105356	0.74989	420.345	18.6153	0.168	0.0134272	0.244424		54.4433	4.31258	15.3178	0.67756	2537.06	134.04	14.3254	0.66933
95RW04_L_36	336	339	0.01308	0.00095647	0.001952	8.19031e-05	0.7677	512.295	21.4952	0.0478	0.00249077	0.475035		12.9738	0.63139	12.5711	0.52695	88.3157	123.542	12.7174	0.46831
95RW04_L_4	349	329	0.01258	0.000715683	0.001926	7.21442e-05	0.74327	519.211	19.4486	0.0478	0.00212695	0.459451		12.802	0.54741	12.4039	0.46418	88.3157	105.49	12.5495	0.41645
95RW04_L_5	111.3	95.8	0.0218	0.00175502	0.002094	7.23528e-05	0.30042	477.555	16.5007	0.0755	0.00589662	0.382297		21.8862	1.56599	13.4847	0.46544	1080.94	156.695	14.0301	0.45364
95RW04_L_6	352	328.4	0.01211	0.000628539	0.001951	8.10158e-05	0.53499	512.558	21.2841	0.046	0.00238462	0.531364		12.4818	0.57179	12.5647	0.52124	0.00015	123.513	12.5288	0.43932
95RW04_L_7	171.7	167.5	0.0175	0.00125	0.002025	6.75e-05	0.20813	493.827	16.4609	0.0632	0.00457796	0.279478		17.7532	1.24549	13.0408	0.43425	714.012	153.9	13.3087	0.42854
95RW04_L_8	424	303	0.012	0.000749466	0.001916	8.9607e-05	0.75685	521.921	24.4091	0.0463	0.00220397	0.430402		12.3387	0.61771	12.3395	0.57654	12.1889	114.478	12.3395	0.51926
95RW04_L_9	177.8	107.3	0.01364	0.000760605	0.001996	5.86737e-05	0.46109	501.002	14.7273	0.0498	0.0025064	0.326183		13.8155	0.67661	12.8542	0.37748	184.622	117.188	13.0092	0.3611
														dates (Ma)
	U	Th	207Pb	±2s	206Pb	±2s	error	238U	±2s	207Pb	±2s			207Pb	±2s	206Pb	±2s	207Pb	±2s	Concordia	±2s
Analysis	ppm	ppm	235U	(abs)	238U	(abs)	corr.	206Pb	(abs)	206Pb	(abs)	error corr.		235U	(Ma)	238U	(Ma)	206Pb	(Ma)	Age	(Ma)
95RW05_L_1	344	570	0.01286	0.000680479	0.001935	6.72509e-05	0.27282	516.796	17.9612	0.0475	0.00239635	0.512492		12.7813	0.56164	12.4618	0.43269	73.3693	119.916	12.5709	0.37418
95RW05_L_10	72.4	47.6	0.0287	0.00413999	0.002036	7.50141e-05	0.64988	491.159	18.0962	0.102	0.0111876	0.176263		28.6531	3.09026	13.1116	0.48259	1660	203.089	13.096	0.48266
95RW05_L_11	137.2	167.7	0.01242	0.000962602	0.001927	6.88065e-05	0.17443	518.941	18.5296	0.0469	0.00333464	0.226687		12.569	0.89906	12.4103	0.4427	43.0629	170.012	12.4279	0.43155
95RW05_L_12	266.1	344	0.0188	0.0021334	0.002008	7.3033e-05	-0.049443	498.008	18.1131	0.0687	0.00811713	0.164906		19.1232	2.2307	12.9314	0.46986	888.816	244.104	13.0186	0.46887
95RW05_L_13	142.1	144.1	0.0131	0.00122827	0.001972	6.13556e-05	0.25267	507.099	15.7776	0.0499	0.00460934	0.180694		13.6778	1.24968	12.6998	0.39475	189.291	214.915	12.7488	0.38975
95RW05_L_14	216	245	0.01237	0.000714218	0.001889	5.72392e-05	0.28607	529.381	16.0409	0.0481	0.00249308	0.393619		12.6359	0.6111	12.1658	0.36829	103.127	122.531	12.2669	0.34107
95RW05_L_16	361	478	0.01366	0.000695872	0.001902	7.18891e-05	0.54931	525.762	19.872	0.0515	0.00242918	0.418317		13.6157	0.62882	12.2494	0.46255	262.24	108.299	12.6083	0.43308
95RW05_L_17	151.1	151	0.0128	0.0011294	0.001973	7.94864e-05	0.18861	506.842	20.4192	0.0491	0.0046059	0.386012		13.4667	1.15897	12.7062	0.51139	151.555	219.793	12.8208	0.47575
95RW05_L_18	119	118.6	0.01259	0.000963485	0.00191	5.97933e-05	0.054242	523.56	16.3903	0.0477	0.00372426	0.368422		12.67	0.91443	12.3009	0.38472	83.3486	185.253	12.3531	0.35893
95RW05_L_19	123.2	144.2	0.0137	0.00113361	0.001986	6.00223e-05	0.077369	503.525	15.2179	0.0507	0.00422353	0.321472		13.9935	1.09744	12.7899	0.38616	226.174	192.555	12.9091	0.36904
95RW05_L_2	123.7	107.8	0.041	0.00754469	0.002163	0.000102569	0.96163	462.321	21.9232	0.135	0.0191909	0.324627		40.0618	5.28193	13.9285	0.65978	2163.23	247.9	14.286	0.65572
95RW05_L_20	161.7	198	0.01353	0.000987788	0.00198	6.61601e-05	0.44771	505.05	16.8759	0.0513	0.00307615	0.356447		14.1155	0.80325	12.7513	0.42565	253.299	137.903	12.9693	0.40468
95RW05_L_21	396	538	0.01208	0.00066541	0.001836	6.44776e-05	0.61172	544.662	19.1277	0.0465	0.00202606	0.590823		11.8773	0.4296	11.8248	0.41489	22.5445	104.575	11.8498	0.33466
95RW05_L_22	131	146	0.014	0.00132981	0.001863	6.7263e-05	0.44617	536.769	19.3798	0.0547	0.00453396	0.481158		14.1613	1.02324	11.9985	0.4328	398.973	185.754	12.353	0.39099
95RW05_L_23	106	110	0.01052	0.000721365	0.0018	0.000106283	0.22532	555.556	32.8033	0.0444	0.00409738	0.492776		11.1227	0.90081	11.5931	0.68391	0.00015	212.172	11.4331	0.58612
95RW05_L_24	238.4	270.5	0.01301	0.000690872	0.00191	7.11283e-05	0.62548	523.56	19.4974	0.0496	0.00232251	0.331891		13.1714	0.64411	12.3009	0.45765	175.242	109.256	12.4904	0.43843
95RW05_L_25	77.3	58	0.0145	0.00123454	0.001953	9.90287e-05	0.51555	512.033	25.9631	0.0544	0.00433863	0.357373		14.7597	1.139	12.5776	0.63714	386.636	179.133	12.9125	0.61293
95RW05_L_26	265	448	0.01258	0.00070633	0.001884	7.25519e-05	0.71341	530.786	20.4403	0.0474	0.00177446	0.440529		12.4204	0.49593	12.1336	0.46682	68.3568	89.0569	12.2578	0.42254
95RW05_L_27	118.8	140.3	0.0125	0.00103078	0.001947	5.9509e-05	0.33595	513.611	15.6982	0.0468	0.00391358	0.206268		12.6717	1.04408	12.539	0.38287	37.9572	200.147	12.5488	0.37479
95RW05_L_28	250	297	0.0123	0.00102981	0.001927	0.000105306	0.71062	518.941	28.3589	0.0467	0.00295167	0.376946		12.5157	0.82303	12.4103	0.67754	32.8356	151.424	12.4443	0.62826
95RW05_L_29	263	314	0.01303	0.000908192	0.001996	0.000106746	0.65545	501.002	26.7934	0.0471	0.00248543	0.409378		13.0713	0.74986	12.8542	0.68676	53.2271	125.902	12.9416	0.62955
95RW05_L_3	113.3	127.4	0.0123	0.00132307	0.001839	5.81186e-05	0.43057	543.774	17.1851	0.0482	0.00469993	0.300106		12.3289	1.14021	11.8441	0.37397	108.035	230.316	11.8882	0.35793
95RW05_L_30	300	369	0.01334	0.000674968	0.001957	6.58858e-05	0.50171	510.986	17.2032	0.0496	0.0022325	0.398675		13.4933	0.59217	12.6033	0.4239	175.242	105.023	12.8317	0.39568
95RW05_L_31	215	300	0.01289	0.000671462	0.001952	9.26289e-05	0.4567	512.295	24.3101	0.0483	0.00268014	0.553403		13.1086	0.64023	12.5711	0.59596	112.928	130.938	12.8106	0.50487
95RW05_L_32	214	267	0.0118	0.00102747	0.001812	8.87375e-05	0.57367	551.876	27.0266	0.0488	0.00363353	0.446048		12.2993	0.83725	11.6703	0.571	137.177	174.94	11.8386	0.51798
95RW05_L_35	251	83.7	0.0122	0.00100022	0.001849	8.00532e-05	0.59588	540.833	23.4156	0.0489	0.00353786	0.515353		12.5745	0.77849	11.9084	0.5151	141.983	169.82	12.0984	0.448
95RW05_L_36	317	380	0.01298	0.000898327	0.002	0.000117047	0.75151	500	29.2617	0.0471	0.0021207	0.447878		13.0973	0.72363	12.8799	0.75303	53.2271	107.46	13.0025	0.67776
95RW05_L_4	86.1	68.9	0.0268	0.00502865	0.002091	9.29404e-05	0.794	478.24	21.2567	0.094	0.0161101	0.205863		27.1394	4.49803	13.4654	0.59788	1507.26	323.719	13.6032	0.59618
95RW05_L_5	388.9	806	0.01467	0.000704048	0.002046	8.02212e-05	0.60296	488.759	19.1636	0.0517	0.00207585	0.302075		14.6955	0.68409	13.1759	0.51608	271.133	92.0542	13.4649	0.50473
95RW05_L_6	208	176	0.0132	0.00113124	0.001867	6.32082e-05	0.24272	535.619	18.1336	0.052	0.00403629	0.392827		13.4957	0.95796	12.0242	0.40671	284.381	177.509	12.2307	0.38054
95RW05_L_7	77.9	60.1	0.013	0.00171977	0.001925	7.12899e-05	-0.03253	519.481	19.2383	0.0489	0.00657316	0.256381		13.088	1.68987	12.3974	0.45868	141.983	315.496	12.4418	0.44483
95RW05_L_8	185	180	0.01361	0.000997844	0.001904	0.000106071	0.37585	525.21	29.2593	0.0526	0.00375056	0.378804		13.919	0.99487	12.2623	0.68248	310.558	162.33	12.6146	0.65163
95RW05_L_9	48.1	31.02	0.0142	0.00221826	0.001902	7.70457e-05	0.39284	525.762	21.2974	0.0524	0.00727587	0.123181		13.852	1.92296	12.2494	0.49573	301.879	316.571	12.2873	0.49369
														dates (Ma)
	U	Th	207Pb	±2s	206Pb	±2s	error	238U	±2s	207Pb	±2s			207Pb	±2s	206Pb	±2s	207Pb	±2s	Concordia	±2s
Analysis	ppm	ppm	235U	(abs)	238U	(abs)	corr.	206Pb	(abs)	206Pb	(abs)	error corr.		235U	(Ma)	238U	(Ma)	206Pb	(Ma)	Age	(Ma)
95RW07_L_1	400.6	727	0.0294	0.00227722	0.002119	6.94339e-05	0.73894	471.921	15.4636	0.1001	0.0061358	0.174569		29.2569	1.85336	13.6455	0.44665	1625.11	114.007	13.2019	0.44404
95RW07_L_10	481	641	0.0207	0.001847	0.002007	6.56903e-05	0.92399	498.256	16.3082	0.0738	0.00473588	0.232938		20.5184	1.31812	12.925	0.42262	1035.1	129.633	13.0407	0.42231
95RW07_L_11	187.9	181.5	0.0167	0.00124561	0.002003	9.21618e-05	0.55957	499.251	22.9715	0.0596	0.00304317	0.33795		16.5697	0.92038	12.8993	0.59293	588.108	110.764	13.3024	0.58682
95RW07_L_13	288	439	0.01264	0.000641878	0.001894	6.59613e-05	0.45697	527.983	18.3878	0.047	0.00194258	0.259168		12.3812	0.574	12.198	0.42441	48.1529	98.7451	12.2365	0.4108
95RW07_L_15	357	463	0.0135	0.00103581	0.001936	7.1409e-05	0.65758	516.529	19.0521	0.0507	0.00326162	0.328807		13.6436	0.85061	12.4682	0.45944	226.174	148.701	12.6478	0.44029
95RW07_L_17	576.6	430	0.01555	0.000580363	0.001976	5.91425e-05	0.75333	506.073	15.147	0.0574	0.00166069	0.317532		15.7493	0.53755	12.7256	0.3805	505.945	63.658	13.0656	0.37772
95RW07_L_18	456.9	774	0.0282	0.00188629	0.002181	7.49914e-05	0.77716	458.505	15.7652	0.0959	0.00535525	0.226847		28.8552	1.66596	14.0443	0.48237	1544.97	104.946	13.6253	0.48064
95RW07_L_19	1430	1840	0.01527	0.000819066	0.001999	6.24692e-05	0.44373	500.25	15.6329	0.056	0.00273942	0.397709		15.5456	0.71584	12.8735	0.4019	451.37	108.613	13.3189	0.38328
95RW07_L_2	309.6	261.8	0.01421	0.000886775	0.001995	6.79486e-05	0.6846	501.253	17.0724	0.0527	0.00226073	0.34784		14.607	0.646	12.8478	0.43715	314.879	97.5869	13.182	0.42189
95RW07_L_20	437	694	0.01258	0.000455744	0.001972	8.03462e-05	0.54435	507.099	20.661	0.046	0.00175966	0.450081		12.6154	0.52006	12.6998	0.51693	0.00015	91.1455	12.6582	0.45892
95RW07_L_21	147.4	143	0.0204	0.00213927	0.002043	7.17673e-05	0.6967	489.476	17.1945	0.0726	0.00617319	0.449471		20.5466	1.5462	13.1566	0.4617	1001.9	172.627	13.8233	0.4375
95RW07_L_23	318	495.8	0.01341	0.00073098	0.001968	6.13042e-05	0.49168	508.13	15.8285	0.0492	0.00231911	0.234532		13.46	0.669	12.6741	0.39442	156.32	110.338	12.7735	0.38644
95RW07_L_25	217.4	306	0.0281	0.00266005	0.002209	0.000108411	0.8646	452.693	22.2168	0.0931	0.00705032	0.252483		28.3791	2.21536	14.2244	0.69732	1489.07	143.383	13.8745	0.69593
95RW07_L_27	202	73	0.0161	0.00143655	0.001895	7.18151e-05	0.34305	527.705	19.9985	0.0616	0.00447301	0.494194		16.2052	1.01538	12.2044	0.46207	659.287	155.67	12.8555	0.4258
95RW07_L_28	86.9	94	0.0282	0.00483302	0.00221	0.000109333	0.50954	452.489	22.3854	0.088	0.0121284	0.397767		26.8568	3.35442	14.2309	0.70325	1381.62	264.798	14.8496	0.68238
95RW07_L_29	140	200	0.0424	0.00586166	0.00284	0.000160394	0.78777	352.113	19.8862	0.105	0.0111987	0.252144		40.8948	4.30352	18.2819	1.03104	1713.49	196.144	18.043	1.03071
95RW07_L_3	259.7	258	0.0302	0.00134343	0.002096	6.9952e-05	0.72345	477.099	15.9227	0.1034	0.00340097	0.393732		29.8842	1.07448	13.4975	0.45	1685.2	60.705	12.0741	0.44378
95RW07_L_30	144	159.8	0.0139	0.00113459	0.001973	6.36953e-05	0.46131	506.842	16.3626	0.0504	0.00373846	0.187072		13.8208	1.03156	12.7062	0.4098	212.441	171.843	12.776	0.40489
95RW07_L_31	227	216	0.01555	0.00099961	0.002087	8.14999e-05	0.29466	479.157	18.7116	0.0542	0.00347348	0.563774		15.707	0.82613	13.4397	0.52429	378.357	144.119	14.064	0.45373
95RW07_L_32	313.6	221	0.0206	0.00155555	0.002104	7.24688e-05	0.28067	475.285	16.3704	0.073	0.00530487	0.218139		21.269	1.54317	13.549	0.46618	1013.04	147.291	13.6636	0.46579
95RW07_L_33	273.5	371	0.055	0.0110549	0.00258	0.000158627	0.84814	387.597	23.8308	0.149	0.0231922	0.196713		52.4184	7.95443	16.6103	1.01994	2333.71	266.499	16.2625	1.01731
95RW07_L_4	272.5	286	0.0197	0.002235	0.001975	6.93488e-05	0.69824	506.329	17.7789	0.0716	0.00694915	0.14284		19.5983	1.9096	12.7191	0.44617	973.675	197.894	12.7461	0.44618
95RW07_L_5	272	194.3	0.0215	0.00165677	0.001871	8.74143e-05	0.47737	534.473	24.9709	0.0817	0.00535537	0.422867		21.1688	1.30647	12.05	0.56246	1237.45	128.516	12.5676	0.55826
95RW07_L_6	206.1	327.4	0.01263	0.000858025	0.001998	5.94374e-05	0.32264	500.5	14.8891	0.0469	0.0032388	0.153142		13.0291	0.91772	12.8671	0.38239	43.0629	165.118	12.8775	0.37807
95RW07_L_7	697	335	0.0225	0.00109659	0.002104	5.47332e-05	0.54645	475.285	12.364	0.0772	0.00293836	0.516769		22.4793	0.73798	13.549	0.35209	1125.46	75.8462	14.6965	0.33858
95RW07_L_8	147.4	143.7	0.0194	0.00203729	0.002012	7.55993e-05	0.31953	497.018	18.6751	0.0675	0.00615	0.281089		18.8293	1.64642	12.9572	0.48637	852.305	189.323	13.229	0.48036
95RW07_L_9	256	416	0.01314	0.000738352	0.001904	5.24031e-05	0.56267	525.21	14.4552	0.0495	0.00241249	0.307775		13.104	0.62526	12.2623	0.33717	170.532	113.77	12.3873	0.32402
														dates (Ma)
	U	Th	207Pb	±2s	206Pb	±2s	error	238U	±2s	207Pb	±2s			207Pb	±2s	206Pb	±2s	207Pb	±2s	Concordia	±2s
Analysis	ppm	ppm	235U	(abs)	238U	(abs)	corr.	206Pb	(abs)	206Pb	(abs)	error corr.		235U	(Ma)	238U	(Ma)	206Pb	(Ma)	Age	(Ma)
95RW08_L_1	406	529	0.01227	0.000722925	0.001916	6.06418e-05	0.49771	521.921	16.5189	0.0476	0.00239714	0.223622		12.683	0.66989	12.3395	0.39017	78.3665	119.602	12.3841	0.38147
95RW08_L_10	653	1054	0.01635	0.000589092	0.002096	8.24517e-05	0.6999	477.099	18.768	0.0564	0.00179788	0.422958		16.4094	0.63104	13.4975	0.53041	467.154	70.5997	14.2153	0.51752
95RW08_L_11	608	509	0.01574	0.000813387	0.001855	7.6586e-05	0.74906	539.084	22.2567	0.0628	0.00236168	0.497505		16.1725	0.63656	11.947	0.49279	700.507	80.0867	12.8688	0.47908
95RW08_L_13	286	193	0.0126	0.000905762	0.001774	5.96894e-05	0.56947	563.698	18.9666	0.0508	0.00297863	0.436735		12.5334	0.6647	11.4258	0.3841	230.727	135.421	11.6613	0.35267
95RW08_L_14	146	162	0.0153	0.00153089	0.001824	6.85185e-05	0.60774	548.246	20.5948	0.0609	0.00543815	0.509328		15.4268	1.18272	11.7476	0.44089	634.736	192.211	12.282	0.39803
95RW08_L_15	549	983	0.01199	0.000440913	0.001865	5.8449e-05	0.5323	536.193	16.8043	0.0467	0.00168296	0.464119		12.1154	0.42282	12.0114	0.37609	32.8356	86.3301	12.053	0.33362
95RW08_L_16	138	170	0.0175	0.00282179	0.001845	8.00163e-05	0.76481	542.005	23.5064	0.0678	0.00781849	0.262294		17.3558	1.92809	11.8827	0.51487	861.513	239.258	12.0974	0.50927
95RW08_L_17	126.4	172.5	0.0119	0.00142009	0.001881	5.56441e-05	0.41744	531.632	15.7268	0.0457	0.00508285	0.188258		11.9586	1.30272	12.1143	0.35803	0.00015	263.235	12.1062	0.3513
95RW08_L_18	205	228	0.01165	0.000718811	0.001847	7.8266e-05	0.64487	541.418	22.9424	0.0466	0.00266807	0.483349		11.9736	0.62174	11.8956	0.5036	27.6981	137.283	11.9234	0.44113
95RW08_L_2	166.5	261.2	0.01324	0.000966964	0.001918	6.62381e-05	0.14862	521.376	18.0057	0.0491	0.0038281	0.160855		13.0937	1.04116	12.3524	0.42618	151.555	182.668	12.3956	0.42211
95RW08_L_20	221	294	0.01447	0.00070239	0.002057	5.66877e-05	0.31777	486.145	13.3974	0.0509	0.00251522	0.468104		14.547	0.63387	13.2467	0.36468	235.266	114.01	13.5384	0.32928
95RW08_L_21	621	764	0.01354	0.000551119	0.001966	5.9009e-05	0.59134	508.647	15.2669	0.0493	0.00155312	0.589677		13.4735	0.37336	12.6612	0.37965	161.071	73.6774	13.0786	0.31621
95RW08_L_22	1043	2731	0.01379	0.000633218	0.002011	7.47439e-05	0.8853	497.265	18.4821	0.0487	0.00139595	0.405343		13.6133	0.49489	12.9507	0.48086	132.355	67.4014	13.2501	0.44943
95RW08_L_24	320	415	0.01142	0.000642002	0.00185	6.38201e-05	0.70269	540.54	18.6472	0.0452	0.00228631	0.453583		11.6347	0.53829	11.9148	0.41065	0.00015	118.386	11.8234	0.36263
95RW08_L_25	469.3	566	0.01256	0.000559555	0.001957	6.66929e-05	0.69489	510.986	17.414	0.0473	0.00168965	0.324351		12.8716	0.51925	12.6033	0.42909	63.329	85.0996	12.682	0.40787
95RW08_L_26	579	1130	0.01252	0.000595231	0.001951	6.34237e-05	0.63983	512.558	16.6624	0.0473	0.00177339	0.394375		12.8324	0.49399	12.5647	0.40806	63.329	89.279	12.6526	0.37701
95RW08_L_27	379	510	0.01281	0.000736029	0.00189	8.48813e-05	0.72037	529.101	23.7623	0.0482	0.00186797	0.488704		12.6687	0.53677	12.1722	0.54615	108.035	91.5384	12.4313	0.48572
95RW08_L_28	315	187.8	0.0155	0.0012394	0.001869	6.81635e-05	0.44582	535.045	19.5134	0.0595	0.00417326	0.372314		15.4438	1.01022	12.0371	0.43859	584.464	152.244	12.4243	0.42251
95RW08_L_29	202	370	0.0514	0.00422691	0.00232	0.00011024	0.82692	431.034	20.4817	0.1633	0.00966834	0.36994		51.6787	3.05719	14.9384	0.70901	2489.36	99.7634	13.006	0.69335
95RW08_L_3	437	417	0.01313	0.000654949	0.001872	6.08749e-05	0.70205	534.188	17.3711	0.0516	0.00207486	0.42141		13.4282	0.52897	12.0564	0.39169	266.693	92.2619	12.421	0.36656
95RW08_L_30	481	390	0.01464	0.000777259	0.001943	6.73431e-05	0.75908	514.668	17.8381	0.0547	0.00219245	0.321171		14.765	0.64145	12.5132	0.43328	398.973	89.8042	12.8552	0.4248
95RW08_L_33	142.8	222.2	0.0188	0.00252812	0.00198	6.69639e-05	0.55269	505.05	17.0809	0.0693	0.00811917	0.124434		19.0222	2.22049	12.7513	0.43082	906.757	241.372	12.7881	0.43067
95RW08_L_34	710	840	0.01146	0.00055003	0.001804	7.26e-05	0.74149	554.324	22.3082	0.0461	0.00167633	0.459096		11.5717	0.45994	11.6189	0.46717	1.76787	87.6038	11.5944	0.41313
95RW08_L_35	425	630	0.01235	0.00066739	0.001904	5.66929e-05	0.60532	525.21	15.6385	0.0468	0.00202882	0.30948		12.3935	0.54635	12.2623	0.36477	37.9572	103.756	12.2898	0.34728
95RW08_L_36	263.4	351	0.01385	0.000837155	0.001964	8.55507e-05	0.64176	509.165	22.1789	0.0519	0.00252338	0.359129		14.1648	0.73627	12.6483	0.55041	279.977	111.267	12.994	0.52936
95RW08_L_37	300.9	516	0.0122	0.000769699	0.001923	7.04285e-05	0.50853	520.021	19.0454	0.0474	0.00258045	0.244808		12.6759	0.72671	12.3846	0.45314	68.3568	129.519	12.4296	0.44065
95RW08_L_38	427	491	0.01358	0.00065861	0.001939	6.32763e-05	0.6733	515.73	16.83	0.0498	0.00180056	0.393755		13.4236	0.50664	12.4875	0.40712	184.622	84.2201	12.7639	0.38259
95RW08_L_39	147.7	165.4	0.01318	0.000861327	0.001951	6.18592e-05	0.45243	512.558	16.2514	0.0489	0.00277786	0.275726		13.2636	0.74999	12.5647	0.39799	141.983	133.341	12.6585	0.38531
95RW08_L_4	342.9	374	0.0162	0.00114672	0.001988	5.36363e-05	0.23468	503.018	13.5715	0.062	0.00495758	0.239478		17.1033	1.32348	12.8027	0.34508	673.147	171.044	12.9784	0.34076
95RW08_L_40	282	324	0.01247	0.000761971	0.001883	7.42582e-05	0.28926	531.067	20.9432	0.0467	0.00314203	0.199115		12.2316	0.86189	12.1272	0.4778	32.8356	161.17	12.1392	0.46843
95RW08_L_41	419	769	0.01269	0.00074459	0.001918	7.29074e-05	0.74549	521.376	19.8187	0.047	0.0017702	0.428166		12.5371	0.50418	12.3524	0.46909	48.1529	89.9531	12.4303	0.42571
95RW08_L_42	374.2	452	0.01225	0.000611249	0.001865	6.23802e-05	0.62595	536.193	17.9345	0.0475	0.00203531	0.304158		12.3217	0.5589	12.0114	0.40138	73.3693	101.849	12.0804	0.3842
95RW08_L_44	473	633	0.0121	0.000476092	0.001869	6.40411e-05	0.75541	535.045	18.3333	0.047	0.00152434	0.451971		12.2188	0.42443	12.0371	0.41207	48.1529	77.4511	12.1218	0.36934
95RW08_L_45	2180	3890	0.01171	0.000412855	0.001749	4.74089e-05	0.6628	571.755	15.4982	0.0483	0.00154051	0.504454		11.7532	0.34667	11.2649	0.30508	112.928	75.2894	11.4599	0.2676
95RW08_L_46	240.9	301	0.01296	0.000672	0.001881	4.68963e-05	0.17776	531.632	13.2544	0.0498	0.0025064	0.198302		13.0246	0.66699	12.1143	0.30175	184.622	117.188	12.1851	0.29754
95RW08_L_47	228	177	0.0149	0.00104346	0.001962	7.42211e-05	0.69982	509.684	19.281	0.0543	0.00272569	0.336351		14.8001	0.75975	12.6355	0.47752	382.502	112.83	12.9768	0.46415
95RW08_L_48	264.2	307	0.0189	0.00203541	0.001993	8.49342e-05	0.57645	501.756	21.383	0.0677	0.00585861	0.162629		18.7079	1.66895	12.8349	0.54643	858.45	179.657	12.8531	0.54657
95RW08_L_49	358	636	0.01326	0.000804942	0.001885	5.56982e-05	0.39926	530.504	15.6754	0.0515	0.00298344	0.223984		13.4948	0.78869	12.1401	0.35838	262.24	132.999	12.2515	0.35278
95RW08_L_5	556	597	0.01226	0.000666726	0.001804	7.78638e-05	0.86123	554.324	23.9256	0.05	0.00172047	0.458304		12.5446	0.51183	11.6189	0.50104	193.948	79.9739	12.0514	0.46253
95RW08_L_50	284.2	291	0.01374	0.000733427	0.001928	6.39365e-05	0.67451	518.672	17.2002	0.0536	0.00337479	0.344046		14.3593	0.85878	12.4167	0.41137	353.265	142.249	12.672	0.39485
95RW08_L_51	398.8	441	0.01416	0.000764397	0.001922	6.54724e-05	0.3459	520.291	17.7236	0.0524	0.0029897	0.360818		13.9966	0.7631	12.3781	0.42125	301.879	130.092	12.6423	0.40179
95RW08_L_52	276	497	0.014	0.00132981	0.001937	9.79836e-05	0.78721	516.262	26.1153	0.0546	0.0036664	0.332531		14.693	1.0115	12.4746	0.63042	394.871	150.576	12.8114	0.61392
95RW08_L_54	163.5	239	0.0246	0.00148394	0.001993	6.01151e-05	0.50121	501.756	15.1345	0.0928	0.0062805	0.324581		25.5572	1.6289	12.8349	0.38676	1482.96	128.261	13.1593	0.38459
95RW08_L_55	343.1	594	0.01234	0.00071401	0.001921	6.22663e-05	0.61057	520.562	16.8732	0.047	0.00211981	0.299312		12.5566	0.58666	12.3717	0.40063	48.1529	107.74	12.4103	0.38306
95RW08_L_56	434.2	542	0.01322	0.00081413	0.001963	6.75748e-05	0.29406	509.424	17.5365	0.0493	0.00296853	0.390964		13.4531	0.75492	12.6419	0.43476	161.071	140.855	12.8031	0.40504
95RW08_L_57	159.8	113.9	0.01276	0.000945107	0.001899	6.84944e-05	0.29732	526.593	18.9935	0.0485	0.00372839	0.223889		12.8074	0.98318	12.2301	0.44071	122.671	181.062	12.2838	0.43129
95RW08_L_58	188	148	0.01335	0.000824433	0.00189	0.000135384	0.92411	529.101	37.9004	0.0518	0.00289194	0.222249		13.6086	1.08736	12.1722	0.8711	275.561	127.888	12.3311	0.86794
95RW08_L_59	567	1190	0.01374	0.00066904	0.001946	6.902e-05	0.78386	513.875	18.2259	0.0504	0.00164501	0.5014		13.633	0.46169	12.5325	0.44407	212.441	75.6239	13.0334	0.39984
95RW08_L_6	888	1545	0.01249	0.000576888	0.001912	8.15248e-05	0.93104	523.013	22.3005	0.0476	0.00131008	0.526468		12.6567	0.46041	12.3138	0.52454	78.3665	65.3645	12.5788	0.45403
95RW08_L_60	627	1608	0.01264	0.000651082	0.001899	6.19958e-05	0.7822	526.593	17.1914	0.0476	0.00194841	0.513568		12.5712	0.46215	12.2301	0.39889	78.3665	97.1985	12.3644	0.34539
95RW08_L_7	301	511	0.01151	0.000505462	0.001857	6.47177e-05	0.40436	538.503	18.7672	0.0457	0.00210841	0.332373		11.8069	0.55973	11.9599	0.41642	0.00015	109.168	11.9195	0.39094
95RW08_L_8	572	793	0.01476	0.000796708	0.001967	7.68351e-05	0.69048	508.388	19.8587	0.0553	0.00202811	0.583405		15.1088	0.51935	12.6676	0.49434	423.369	81.8341	13.7622	0.44031
95RW08_L_9	844	1655	0.01577	0.00053327	0.002006	5.39038e-05	0.761	498.505	13.3954	0.0576	0.00166346	0.508491		16.0418	0.44068	12.9185	0.34679	513.592	63.4303	13.8334	0.32393
														dates (Ma)
	U	Th	207Pb	±2s	206Pb	±2s	error	238U	±2s	207Pb	±2s			207Pb	±2s	206Pb	±2s	207Pb	±2s	Concordia	±2s
Analysis	ppm	ppm	235U	(abs)	238U	(abs)	corr.	206Pb	(abs)	206Pb	(abs)	error corr.		235U	(Ma)	238U	(Ma)	206Pb	(Ma)	Age	(Ma)
95RW-9_z1	491	606	0.01191	0.000748892	0.001791	6.56359e-05	0.79131	558.347	20.4621	0.0482	0.00213056	0.45294		12.009	0.5107	11.5352	0.42236	108.035	104.426	11.7001	0.38146
95RW-9_z10	332	544	0.01221	0.000694358	0.001884	6.74965e-05	0.48135	530.786	19.016	0.0473	0.002673	0.339858		12.3944	0.686	12.1336	0.43429	63.329	134.598	12.1876	0.40986
95RW-9_z11	488	730	0.0254	0.00333887	0.002131	7.60622e-05	0.73762	469.263	16.7495	0.0819	0.00816597	0.566725		24.1341	2.02113	13.7227	0.48929	1242.25	195.365	14.7583	0.4375
95RW-9_z16	671	1400	0.0174	0.00105882	0.001962	6.35592e-05	0.7657	509.684	16.5113	0.0642	0.00289977	0.458845		17.4754	0.72417	12.6355	0.40893	747.276	95.454	13.4058	0.39241
95RW-9_z17	629	995	0.0245	0.00294111	0.002055	9.53164e-05	0.63977	486.618	22.5706	0.0855	0.0083764	0.273232		24.2945	2.31076	13.2338	0.61319	1326.03	189.686	13.4121	0.61227
95RW-9_z18	449	653	0.01233	0.00057551	0.001833	5.35253e-05	0.84557	545.554	15.9307	0.0496	0.00163526	0.444928		12.6437	0.41346	11.8055	0.34441	175.242	76.8979	12.0903	0.31581
95RW-9_z2	231.1	311.8	0.01285	0.000830752	0.001996	6.63521e-05	0.44586	501.002	16.6546	0.0483	0.00268014	0.312546		13.4021	0.73298	12.8542	0.42688	112.928	130.938	12.9475	0.40818
95RW-9_z20	525	1114	0.01351	0.000648928	0.00196	5.1241e-05	0.61478	510.204	13.3385	0.0508	0.00198047	0.305867		13.8386	0.54622	12.6226	0.32967	230.727	90.0079	12.8155	0.31893
95RW-9_z21	445	1064	0.01508	0.000771403	0.002078	6.97369e-05	0.58836	481.232	16.15	0.0518	0.00216409	0.363476		14.9523	0.63881	13.3818	0.44862	275.561	95.6947	13.7204	0.4294
95RW-9_z22	574	927	0.0166	0.0015363	0.00198	5.41956e-05	-0.11527	505.05	13.824	0.0589	0.00494244	0.248869		16.1901	1.30941	12.7513	0.34868	562.422	182.814	12.9165	0.3428
95RW-9_z23	323.6	474	0.0171	0.000972144	0.002064	8.12652e-05	0.53533	484.496	19.0759	0.0618	0.00352388	0.311041		17.6947	1.02361	13.2917	0.52279	666.232	122.106	13.6427	0.51737
95RW-9_z27	233	169	0.0225	0.00382655	0.00235	0.000138235	0.18155	425.532	25.0313	0.0659	0.00751646	0.454471		21.4435	2.16076	15.1313	0.88903	802.259	238.885	15.9246	0.84157
95RW-9_z28	512	678	0.01605	0.000806623	0.001885	6.34215e-05	0.52538	530.504	17.849	0.061	0.0027818	0.546562		15.9646	0.62051	12.1401	0.40807	638.267	98.1133	13.0955	0.37306
95RW-9_z29	809	1204	0.01164	0.000624977	0.001831	7.46058e-05	0.67408	546.15	22.2534	0.0457	0.00175653	0.502974		11.6425	0.45758	11.7926	0.48006	0.00015	90.9902	11.7097	0.41094
95RW-9_z3	548	781	0.01232	0.000530672	0.001879	5.71074e-05	0.50673	532.198	16.1748	0.0482	0.0019543	0.380198		12.5954	0.50542	12.1014	0.36745	108.035	95.7527	12.2306	0.34316
95RW-9_z30	511.2	604	0.0173	0.00115313	0.002043	7.42532e-05	0.51179	489.476	17.7901	0.0624	0.0035281	0.24671		17.6848	1.03773	13.1566	0.47769	686.886	120.658	13.3493	0.47612
95RW-9_z31	318.9	525	0.01296	0.000672	0.001935	5.93523e-05	0.34152	516.796	15.8517	0.0496	0.00250481	0.278779		13.3426	0.67949	12.4618	0.38187	175.242	117.816	12.5854	0.37038
95RW-9_z32	366	412	0.0332	0.00356243	0.00227	0.000109823	0.62264	440.529	21.3129	0.1034	0.00855375	0.214615		32.3259	2.74926	14.6168	0.70636	1685.2	152.682	14.0965	0.70262
95RW-9_z33	441	548	0.01366	0.000959707	0.001973	9.19026e-05	0.8416	506.842	23.6088	0.0501	0.00223696	0.414919		13.7391	0.67374	12.7062	0.59128	198.591	103.717	13.0684	0.55377
95RW-9_z34	929	1617	0.01642	0.000901913	0.001933	5.28261e-05	0.58504	517.331	14.1379	0.0612	0.00278355	0.35387		16.4211	0.71678	12.4489	0.33988	645.304	97.7487	12.8648	0.33171
95RW-9_z35	438.5	771	0.01295	0.000616994	0.001982	6.861e-05	0.61791	504.541	17.4655	0.0479	0.00186488	0.310572		13.1992	0.56816	12.7642	0.44141	93.2677	92.2172	12.8732	0.42278
95RW-9_z36	256.2	308.8	0.01308	0.000728584	0.001939	5.57126e-05	0.2872	515.73	14.8183	0.0489	0.00268449	0.337729		13.1826	0.68969	12.4875	0.35845	141.983	128.829	12.5976	0.3402
95RW-9_z37	522	827	0.01638	0.0010428	0.002009	8.42047e-05	0.37468	497.76	20.863	0.0591	0.00322446	0.346272		16.4806	0.91739	12.9378	0.54173	569.803	118.71	13.3693	0.53192
95RW-9_z38	275	289.1	0.0183	0.00125457	0.00207	7.12598e-05	0.40042	483.092	16.6305	0.0639	0.00410406	0.272067		18.3433	1.16498	13.3303	0.45842	737.37	135.936	13.5947	0.45462
95RW-9_z4	490	507	0.0165	0.00163368	0.002101	6.76364e-05	0.48731	475.964	15.3224	0.057	0.00522586	0.291287		16.6218	1.44883	13.5297	0.4351	490.541	202.226	13.7386	0.42335
95RW-9_z40	337.1	426	0.0269	0.00304786	0.002118	7.92677e-05	0.89879	472.144	17.6703	0.0944	0.00948971	0.160597		27.6006	2.76321	13.6391	0.50991	1515.28	189.684	13.565	0.50982
95RW-9_z41	471	622	0.01651	0.000819471	0.001805	6.08622e-05	0.29394	554.017	18.6807	0.0654	0.0028215	0.496669		16.3863	0.64069	11.6253	0.39164	786.286	90.6103	12.4957	0.37399
95RW-9_z42	568	775	0.01257	0.000595653	0.001882	6.74742e-05	0.67379	531.35	19.0502	0.0484	0.00213238	0.391711		12.6674	0.56137	12.1207	0.43415	117.807	103.855	12.2787	0.40428
95RW-9_z43	538	773	0.01265	0.00059633	0.001868	8.28961e-05	0.58051	535.332	23.7564	0.0497	0.00223339	0.618965		12.9094	0.50007	12.0307	0.53339	179.939	104.722	12.5189	0.43533
95RW-9_z44	512	631	0.0193	0.00154887	0.002007	6.80898e-05	0.61126	498.256	16.9039	0.0691	0.00423201	0.208792		19.224	1.20954	12.925	0.43806	900.799	126.296	12.9943	0.43804
95RW-9_z45	324	352	0.0197	0.00174506	0.001997	7.7144e-05	0.37354	500.751	19.344	0.0724	0.00695246	0.192064		20.0337	1.91178	12.8606	0.49631	996.292	195.115	12.9542	0.4958
95RW-9_z47	655	771	0.0238	0.00801415	0.002059	9.53509e-05	0.88163	485.673	22.4912	0.08	0.0200639	0.0777839		22.7929	5.66792	13.2595	0.61341	1196.1	494.695	13.2598	0.61344
95RW-9_z48	665	988	0.01634	0.000901331	0.002004	8.7695e-05	0.7623	499.002	21.8363	0.0595	0.00250122	0.396196		16.5503	0.77422	12.9057	0.56419	584.464	91.244	13.4863	0.5553
95RW-9_z49	695	1150	0.0201	0.00402015	0.00206	0.000155555	0.71596	485.437	36.6564	0.0687	0.00831432	0.310521		19.6136	2.35299	13.266	1.00071	888.816	250.029	13.5887	0.99457
95RW-9_z5	554	990	0.0173	0.00163698	0.001987	7.87608e-05	0.64473	503.271	19.9487	0.0623	0.00428515	0.183042		17.1768	1.24042	12.7963	0.50672	683.463	146.865	12.8695	0.50652
95RW-9_z50	505	642	0.01314	0.00088015	0.00198	0.000126365	0.78284	505.05	32.2327	0.0469	0.00211893	0.441558		12.9125	0.76641	12.7513	0.81299	43.0629	108.023	12.8497	0.73279
95RW-9_z51	484	904	0.01272	0.000491039	0.001937	5.71383e-05	0.59195	516.262	15.2289	0.0474	0.00160894	0.403413		12.7676	0.44217	12.4746	0.36763	68.3568	80.7737	12.5728	0.3385
95RW-9_z52	724	1059	0.01386	0.000545655	0.001818	5.4056e-05	0.35642	550.055	16.3552	0.0547	0.00202159	0.435858		13.8216	0.49352	11.7089	0.34783	398.973	82.8394	12.2111	0.32832
95RW-9_z53	807	938	0.01597	0.000880009	0.002052	9.52905e-05	0.76427	487.329	22.6305	0.0554	0.00186485	0.401654		15.7849	0.70639	13.2145	0.61302	427.399	75.0681	13.8392	0.6021
95RW-9_z56	209.9	219.5	0.0327	0.0053402	0.00216	0.000108932	0.82771	462.963	23.348	0.112	0.0151663	0.182449		33.3017	4.44248	13.9092	0.70071	1831.31	245.414	13.7994	0.70042
95RW-9_z57	341	433	0.01363	0.000631831	0.001996	7.20667e-05	0.74059	501.002	18.089	0.0492	0.00171121	0.446364		13.6502	0.50589	12.8542	0.46365	156.32	81.4095	13.175	0.42497
95RW-9_z59	791	1235	0.0212	0.00204445	0.002203	7.04719e-05	0.74758	453.926	14.5207	0.0696	0.00538309	0.249441		21.233	1.59623	14.1858	0.45329	915.65	159.123	14.4184	0.45033
95RW-9_z6	546	1034	0.01235	0.000621216	0.001907	5.89886e-05	0.73935	524.384	16.2206	0.0476	0.0018618	0.246291		12.6238	0.54556	12.2816	0.37954	78.3665	92.9074	12.3426	0.36942
95RW-9_z60	988	1704	0.01344	0.000603203	0.001986	7.96158e-05	0.53992	503.525	20.1856	0.0492	0.00187837	0.332522		13.5823	0.61034	12.7899	0.51222	156.32	89.3554	13.0153	0.49169
95RW-9_z61	605	944	0.01308	0.000503324	0.001864	5.76697e-05	0.68495	536.481	16.598	0.0508	0.00164993	0.459365		13.1652	0.43164	12.0049	0.37107	230.727	75.0066	12.4169	0.34132
95RW-9_z62	258	376.8	0.01289	0.00087867	0.001943	6.73431e-05	0.58146	514.668	17.8381	0.0484	0.00305729	0.245931		13.0754	0.83327	12.5132	0.43328	117.807	148.914	12.5807	0.42208
95RW-9_z63	371	511	0.01531	0.000979111	0.001935	5.71112e-05	0.44114	516.796	15.2531	0.0579	0.00349728	0.261844		15.5584	0.92451	12.4618	0.36745	524.994	132.434	12.6727	0.36219
95RW-9_z64	413	515	0.012	0.000873613	0.00188	0.000135328	0.89911	531.915	38.2889	0.0468	0.00152187	0.448162		12.2383	0.78281	12.1079	0.87075	37.9572	77.8294	12.2343	0.78288
95RW-9_z66	643	934	0.01533	0.000979236	0.00197	7.26179e-05	0.67889	507.614	18.7116	0.0571	0.00293158	0.292015		15.6204	0.83331	12.6869	0.4672	494.406	113.183	12.9787	0.46101
95RW-9_z67	460	666	0.01492	0.000760948	0.001946	7.06807e-05	0.6834	513.875	18.6645	0.0562	0.00238188	0.369266		15.1902	0.67067	12.5325	0.45475	459.281	93.9915	12.9925	0.44249
95RW-9_z68	393	602.7	0.01268	0.000642194	0.001922	5.7677e-05	0.65431	520.291	15.6133	0.047	0.00185569	0.332742		12.5631	0.51044	12.3781	0.3711	48.1529	94.3237	12.4236	0.35081
95RW-9_z7	351	581	0.0194	0.00213554	0.002025	7.48949e-05	0.4835	493.827	18.2643	0.0655	0.00516876	0.180531		18.3934	1.47429	13.0408	0.48183	789.494	165.63	13.124	0.48144
95RW-9_z70	269.3	314.1	0.01282	0.000764291	0.001913	5.05255e-05	0.37403	522.739	13.8064	0.0486	0.00268231	0.364705		12.9276	0.66499	12.3202	0.32509	127.52	129.875	12.4175	0.3049
95RW-9_z71	430	559	0.01198	0.000590769	0.001884	5.4229e-05	0.56298	530.786	15.2781	0.0459	0.00211015	0.303629		12.0297	0.55298	12.1336	0.34893	0.00015	109.271	12.1131	0.33157
95RW-9_z72	752	1289	0.01371	0.000705468	0.001922	6.46656e-05	0.71886	520.291	17.5052	0.0515	0.00216123	0.325612		13.7579	0.60703	12.3781	0.41606	262.24	96.3496	12.6383	0.40249
95RW-9_z73	257.4	358.9	0.0164	0.00124402	0.002026	8.34917e-05	0.7897	493.583	20.3406	0.0594	0.00322666	0.374279		16.7026	0.90338	13.0472	0.53713	580.811	118.001	13.5545	0.52404
95RW-9_z74	497	785	0.01381	0.000715462	0.001955	5.45235e-05	0.42142	511.509	14.2656	0.0517	0.00234076	0.476939		14.0464	0.56208	12.5904	0.3508	271.133	103.805	12.9458	0.31714
95RW-9_z76	273	348	0.01405	0.000971525	0.00197	6.92918e-05	0.54794	507.614	17.8546	0.0511	0.00307481	0.266709		13.9903	0.8485	12.6869	0.44581	244.307	138.623	12.8399	0.43519
95RW-9_z77	1011	1710	0.01245	0.000437723	0.001845	4.95036e-05	0.76076	542.005	14.5427	0.0488	0.00147057	0.360755		12.5219	0.4023	11.8827	0.31853	137.177	70.8138	12.061	0.3014
95RW-9_z78	307.6	489.2	0.01308	0.000784879	0.001931	5.7057e-05	0.25513	517.866	15.3019	0.0492	0.00306239	0.223048		13.2086	0.82226	12.436	0.3671	156.32	145.69	12.5053	0.35982
95RW-9_z79	442	669	0.01674	0.000560884	0.002017	4.85419e-05	0.28721	495.786	11.9318	0.0602	0.00242066	0.320621		16.8512	0.66343	12.9893	0.31229	609.799	86.9281	13.3454	0.30658
95RW-9_z8	521	618	0.0163	0.0010518	0.001958	7.503e-05	0.67371	510.725	19.5709	0.0609	0.00305344	0.327483		16.5509	0.85672	12.6097	0.48273	634.736	107.911	12.982	0.47721
95RW-9_z80	282.7	440.1	0.0229	0.00128443	0.002092	5.20729e-05	0.47435	478.012	11.8984	0.08	0.00403113	0.271699		23.154	1.13931	13.4718	0.33498	1196.1	99.3878	13.6685	0.33432
95RW-9_z81	55.72	64.2	0.0242	0.00205773	0.002234	6.48483e-05	0.23204	447.628	12.9937	0.0797	0.006887	0.244534		24.6151	2.04669	14.3852	0.41711	1188.69	170.628	14.6085	0.41473
95RW-9_z82	319.9	436.8	0.01193	0.000491762	0.00192	5.19573e-05	0.014429	520.833	14.0943	0.0459	0.00211015	0.335412		12.2582	0.5464	12.3652	0.3343	0.00015	109.271	12.3434	0.31405
95RW-9_z83	353	483	0.019	0.00262762	0.002017	4.64361e-05	0.76209	495.786	11.4142	0.0684	0.0089057	0.175444		19.125	2.4286	12.9893	0.29874	879.768	269.389	13.079	0.29659
95RW-9_z84	591	1240	0.01396	0.000590214	0.00199	4.28957e-05	0.13057	502.513	10.832	0.05	0.00223607	0.479156		13.8292	0.53915	12.8156	0.27597	193.948	103.966	13.0251	0.24604
95RW-9_z85	466	1098	0.01248	0.000622254	0.00196	4.70387e-05	0.029622	510.204	12.2446	0.0466	0.00238927	0.261624		12.7016	0.6387	12.6226	0.30264	27.6981	122.927	12.6323	0.29214
95RW-9_z9	253.9	736	0.0317	0.00484169	0.00229	9.47979e-05	0.9162	436.681	18.0771	0.099	0.0111768	0.165517		31.2398	3.49586	14.7454	0.60971	1604.53	210.537	14.6615	0.60959
NG_95RW09_S_29	107.5	76.6	0.0129	0.00122742	0.001868	6.56641e-05	0.10208	535.332	18.818	0.0511	0.00529948	0.249346		13.2707	1.32967	12.0307	0.422508	244.307	238.882	12.1158	0.412113
NG_95RW09_S_30	376	486	0.317	0.0663038	0.00452	0.000577124	0.99761	221.239	28.2483	0.476	0.0469748	0.472355		263.677	27.6119	29.0721	3.70364	4167.89	146.079	10.3595	2.91902
NG_95RW09_S_32	201.6	236.4	0.01262	0.00078186	0.001945	6.10099e-05	0.44004	514.139	16.1273	0.0461	0.00285308	0.467613		12.4706	0.678688	12.5261	0.392532	1.76787	149.125	12.5127	0.346172
NG_95RW09_S_33	470	573	0.01494	0.000995882	0.002011	7.47439e-05	0.77676	497.265	18.4821	0.0544	0.00366521	0.384429		15.1947	0.953258	12.9507	0.480863	386.636	151.307	13.2931	0.456641
NG_95RW09_S_34	544	686	0.222	0.0701407	0.00382	0.000614766	0.9931	261.78	42.1292	0.372	0.0803452	0.468702		181.604	33.2434	24.5784	3.94795	3798.9	327.041	20.9895	3.87127
NG_95RW09_S_35	211.9	252	0.01288	0.000755287	0.001956	6.66811e-05	0.71678	511.247	17.4287	0.0476	0.00258192	0.344921		12.9461	0.684199	12.5969	0.429015	78.3665	128.833	12.6686	0.404597
NG_95RW09_S_36	294.3	410.8	0.01284	0.000726874	0.001946	7.06807e-05	0.5045	513.875	18.6645	0.0479	0.00249154	0.362011		12.961	0.663933	12.5325	0.454752	93.2677	123.22	12.6335	0.426898
NG_95RW09_S_37	373	568	0.01241	0.000612538	0.001938	6.72855e-05	0.5594	515.996	17.9149	0.0467	0.00185266	0.31254		12.5867	0.547932	12.4811	0.432911	32.8356	95.0503	12.5096	0.411603
NG_95RW09_S_38	463	732	0.0129	0.000571545	0.001965	6.7598e-05	0.71523	508.906	17.5069	0.0465	0.00159841	0.408143		12.7067	0.472376	12.6548	0.43491	22.5445	82.4828	12.676	0.396857
NG_95RW09_S_39	293.6	368.2	0.01188	0.000517739	0.001911	6.94606e-05	0.51145	523.286	19.0203	0.0456	0.00219812	0.293051		12.1218	0.616505	12.3073	0.446917	0.00015348	113.828	12.2637	0.425303
NG_95RW09_S_40	514.5	1143	0.0216	0.00175403	0.002235	6.41412e-05	0.68864	447.427	12.8405	0.07	0.00461736	0.161628		21.6606	1.44753	14.3917	0.412558	927.43	135.451	14.427	0.412608
NG_95RW09_S_41	250.8	313.2	0.01264	0.000725471	0.001951	6.26383e-05	0.63366	512.558	16.456	0.0458	0.00229108	0.219889		12.4279	0.656722	12.5647	0.403006	0.00015348	118.645	12.5442	0.39221
NG_95RW09_S_42	537	704	0.01346	0.000759321	0.00198	7.10574e-05	0.63507	505.05	18.125	0.0491	0.00231826	0.358024		13.5142	0.644315	12.7513	0.45716	151.555	110.612	12.9314	0.432699
NG_95RW09_S_43	164	174.5	0.0153	0.00182582	0.001945	7.92099e-05	0.55786	514.139	20.9382	0.0585	0.00640772	0.283538		15.799	1.65368	12.5261	0.509629	547.556	239.267	12.7352	0.49813
NG_95RW09_S_44	172	156	0.01438	0.00101174	0.00198	5.9943e-05	0.67499	505.05	15.29	0.0514	0.00298275	0.177202		14.1428	0.849903	12.7513	0.385654	257.776	133.365	12.8368	0.382473
NG_95RW09_S_45	219.1	228.4	0.01312	0.000728872	0.002043	6.9322e-05	0.316	489.476	16.6086	0.0474	0.00239556	0.32754		13.4617	0.679641	13.1566	0.445967	68.3568	120.282	13.2206	0.422977
NG_95RW09_S_46	303.1	442	0.01255	0.000613678	0.001927	6.00111e-05	0.39407	518.941	16.161	0.0467	0.00220734	0.355569		12.5157	0.577657	12.4103	0.386112	32.8356	113.209	12.4348	0.361167
NG_95RW09_S_47	371	738	0.01306	0.000503116	0.001942	5.64761e-05	-0.052423	514.933	14.975	0.0488	0.00204758	0.290969		13.176	0.570129	12.5068	0.363362	137.177	98.5906	12.6235	0.350768
NG_95RW09_S_48	257.7	377.3	0.01267	0.000735059	0.001923	6.46774e-05	0.41286	520.021	17.4902	0.0476	0.00258192	0.254973		12.7291	0.709197	12.3846	0.416137	78.3665	128.833	12.4353	0.40378
NG_95RW09_S_49	380	631	0.01247	0.000540925	0.001892	5.36271e-05	0.27218	528.541	14.981	0.0474	0.00185976	0.373678		12.4728	0.482028	12.1851	0.34505	68.3568	93.3742	12.2594	0.321623
NG_95RW09_S_50	488	813	0.01258	0.000669106	0.001988	6.08018e-05	0.72918	503.018	15.3845	0.0462	0.00202331	0.367518		12.772	0.548614	12.8027	0.391176	6.98658	105.408	12.7947	0.363072
NG_95RW09_S_51	728	1151	0.01395	0.000643616	0.00197	6.0567e-05	0.72626	507.614	15.6064	0.0513	0.00207188	0.295131		14.0447	0.598889	12.6869	0.389672	253.299	92.8915	12.906	0.3794
NG_95RW09_S_52	183.3	245.1	0.01907	0.00103299	0.002019	5.47681e-05	0.07767	495.295	13.4355	0.0689	0.00321075	0.266994		19.2824	0.902523	13.0022	0.352346	894.819	96.1943	13.21	0.351326
NG_95RW09_S_53	300.5	537	0.01336	0.000881474	0.001963	5.53385e-05	0.50221	509.424	14.3611	0.0492	0.00241003	0.237688		13.426	0.671889	12.6419	0.356036	156.32	114.668	12.7314	0.348262
NG_95RW09_S_1	164.5	226.7	0.0172	0.00124833	0.002187	6.94924e-05	0.52762	457.247	14.5291	0.0566	0.00358349	0.163261		17.176	1.12463	14.0829	0.447	474.987	140.002	14.1806	0.44582
NG_95RW09_S_2	237.3	473	0.0178	0.00154167	0.002307	7.72845e-05	0.6932	433.463	14.521	0.0556	0.00415169	0.282845		17.7929	1.28208	14.8547	0.49706	435.429	166.288	15.0966	0.48556
NG_95RW09_S_3	249	302.7	0.0205	0.00108079	0.002351	8.93693e-05	0.65596	425.351	16.169	0.064	0.002898	0.452279		20.8403	0.90819	15.1377	0.57476	740.679	95.7886	16.0688	0.55775
NG_95RW09_S_4	186.9	272.5	0.0201	0.00223643	0.002153	6.82874e-05	0.71805	464.468	14.7317	0.0669	0.00604981	0.177755		19.9586	1.7858	13.8642	0.43926	833.725	188.468	13.9737	0.43817
NG_95RW09_S_5	286.9	565	0.0163	0.000682844	0.002138	5.00442e-05	0.4978	467.727	10.9481	0.0556	0.00228835	0.284263		16.5	0.67356	13.7677	0.32192	435.429	91.6349	14.0299	0.3157
NG_95RW09_S_6	146	162	0.01276	0.000897066	0.002022	6.82671e-05	0.37441	494.56	16.6974	0.0472	0.00295485	0.459498		13.2684	0.73594	13.0215	0.43919	58.2858	149.255	13.0813	0.39137
NG_95RW09_S_7	188.8	247.7	0.0168	0.00173289	0.002023	6.05146e-05	0.66134	494.315	14.7866	0.0592	0.00474993	0.224061		16.6224	1.30416	13.0279	0.38931	573.481	174.495	13.1852	0.38514
NG_95RW09_S_8	365.2	952	0.01611	0.000698722	0.002278	5.86917e-05	0.61236	438.982	11.3102	0.0514	0.00181846	0.250943		16.2544	0.6156	14.6682	0.37749	257.776	81.2799	14.8665	0.37098
NG_95RW09_S_9	235.9	280.6	0.01323	0.000814195	0.001946	5.37007e-05	0.63738	513.875	14.1806	0.0486	0.00240516	0.202338		13.1492	0.67351	12.5325	0.3455	127.52	116.461	12.592	0.33991
NG_95RW09_S_10	235	199	0.01278	0.000878027	0.001968	7.1758e-05	0.53331	508.13	18.5276	0.0486	0.00268231	0.454223		13.2969	0.66668	12.6741	0.46167	127.52	129.875	12.8465	0.41644
NG_95RW09_S_11	202.5	196.9	0.01275	0.000633581	0.001966	5.75331e-05	0.19549	508.647	14.8851	0.0477	0.00203718	0.191908		13.0391	0.60773	12.6612	0.37015	83.3486	101.332	12.7058	0.3644
NG_95RW09_S_12	348.4	406.8	0.01442	0.000945079	0.00204	8.10225e-05	0.7706	490.196	19.4691	0.0511	0.00233548	0.373099		14.4839	0.69137	13.1373	0.52124	244.307	105.263	13.4707	0.49668
NG_95RW09_S_13	767	1386	0.01536	0.000755296	0.002083	8.84283e-05	0.87639	480.077	20.3804	0.0528	0.00175361	0.56632		15.2752	0.54841	13.4139	0.56886	319.19	75.5028	14.4404	0.50803
NG_95RW09_S_14	478	112.3	0.0189	0.00233085	0.001966	7.42635e-05	0.79187	508.647	19.2136	0.0684	0.00674028	0.278303		18.6458	1.75906	12.6612	0.47779	879.768	203.871	12.9191	0.47168
NG_95RW09_S_15	382	390.9	0.01317	0.000655271	0.002017	8.95953e-05	0.69393	495.786	22.0228	0.0465	0.00193776	0.50279		13.0408	0.55709	12.9893	0.57641	22.5445	100.032	13.017	0.49788
NG_95RW09_S_16	198.4	331.1	0.01311	0.000794512	0.001955	5.7383e-05	0.032974	511.509	15.0138	0.0484	0.0029626	0.156292		13.1556	0.83157	12.5904	0.36919	117.807	144.335	12.6266	0.36566
NG_95RW09_S_17	404	581	0.0164	0.00143791	0.002093	7.1528e-05	0.64632	477.783	16.3282	0.0563	0.00415546	0.31932		16.3573	1.1478	13.4782	0.46014	463.222	163.55	13.7552	0.44617
NG_95RW09_S_18	203.6	235.1	0.01415	0.000782936	0.001938	5.78907e-05	0.41876	515.996	15.4135	0.0523	0.00252668	0.272599		14.0856	0.69097	12.4811	0.37247	297.522	110.243	12.6679	0.36438
NG_95RW09_S_19	406.4	714	0.01422	0.000654968	0.002046	8.02212e-05	0.70114	488.759	19.1636	0.05	0.00164012	0.359169		14.2157	0.58022	13.1759	0.51608	193.948	76.2542	13.515	0.4949
NG_95RW09_S_20	855	1211	0.0271	0.00413567	0.002215	7.70162e-05	0.77944	451.467	15.6976	0.087	0.0111368	0.164002		26.6149	3.3369	14.263	0.49538	1359.63	246.706	14.3334	0.49507
NG_95RW09_S_21	150.8	153.7	0.0136	0.000779028	0.001935	6.24395e-05	0.21429	516.796	16.6762	0.0496	0.00315976	0.305952		13.3426	0.82164	12.4618	0.40173	175.242	148.622	12.579	0.386
NG_95RW09_S_22	152.9	101	0.0402	0.00281716	0.002216	9.14563e-05	0.55689	451.264	18.6241	0.1294	0.0078395	0.35171		39.3547	2.32077	14.2695	0.58826	2089.04	106.522	13.6749	0.58637
NG_95RW09_S_23	508	729	0.01667	0.000913047	0.002105	5.87657e-05	0.68339	475.059	13.2623	0.0567	0.00238662	0.30072		16.5662	0.70577	13.5554	0.37803	478.89	93.0427	13.8736	0.37141
NG_95RW09_S_24	423	721	0.01383	0.000734103	0.002024	7.65743e-05	0.63304	494.071	18.6923	0.0506	0.0025128	0.313738		14.2315	0.73689	13.0344	0.49263	221.609	114.879	13.2545	0.4761
NG_95RW09_S_25	537	708	0.01406	0.000617716	0.001952	7.5823e-05	0.80964	512.295	19.8995	0.0517	0.00158403	0.42478		14.025	0.52791	12.5711	0.48783	271.133	70.2378	13.1174	0.46355
NG_95RW09_S_26	271.7	320.5	0.0136	0.000677041	0.001959	6.43123e-05	0.61154	510.464	16.7581	0.0497	0.00205622	0.325904		13.5341	0.58662	12.6162	0.41377	179.939	96.4208	12.8102	0.39729
NG_95RW09_S_27	196.4	218.5	0.01317	0.000832754	0.001958	6.67046e-05	0.43228	510.725	17.3992	0.0492	0.00306239	0.250897		13.392	0.83826	12.6097	0.42917	156.32	145.69	12.7008	0.41839
NG_95RW09_S_28	427.5	705	0.01339	0.00048137	0.001935	5.63799e-05	0.70229	516.796	15.0578	0.0486	0.00154427	0.292707		13.0754	0.47136	12.4618	0.36275	127.52	74.7675	12.6017	0.35064
														dates (Ma)
	U	Th	207Pb	±2s	206Pb	±2s	error	238U	±2s	207Pb	±2s			207Pb	±2s	206Pb	±2s	207Pb	±2s	Concordia	±2s
Analysis	ppm	ppm	235U	(abs)	238U	(abs)	corr.	206Pb	(abs)	206Pb	(abs)	error corr.		235U	(Ma)	238U	(Ma)	206Pb	(Ma)	Age	(Ma)
FL4020AL_L_1	197.7	132.8	0.0306	0.0019012	0.004566	0.000127516	0.59055	219.01	6.11636	0.0482	0.00240194	0.226135		30.3399	5.05626	29.3673	2.78638	108.035	108.952	29.4825	2.71077
FL4020AL_L_10	254	107.5	0.0353	0.00269415	0.00439	0.000165254	0.75763	227.79	8.57477	0.0582	0.00397428	0.290889		35.1388	6.65474	28.2378	3.75609	536.315	27.8631	28.845	3.61084
FL4020AL_L_12	250.5	222	0.02976	0.000973223	0.00454	0.000142635	0.67312	220.264	6.92011	0.0467	0.00152064	0.519699		29.2442	3.09255	29.2005	3.13463	32.8356	237.608	29.2228	2.66175
FL4020AL_L_13	589	434	0.02903	0.000842138	0.004531	0.000116996	0.47667	220.702	5.69878	0.04647	0.00121334	0.480284		29.0453	2.6095	29.1427	2.57629	20.9953	298.492	29.095	2.24657
FL4020AL_L_14	303.7	198	0.0349	0.00165445	0.00475	0.000186078	0.81748	210.526	8.24722	0.0531	0.00167864	0.343416		34.6963	4.03393	30.548	3.90816	332.052	21.5935	31.5773	3.69887
FL4020AL_L_15	158.8	85.7	0.0565	0.00358286	0.00479	0.000177982	0.57148	208.768	7.75721	0.0862	0.00481894	0.255111		56.196	5.71089	30.8046	3.70684	1341.8	8.0495	30.3518	3.76396
FL4020AL_L_16	435	203.2	0.02762	0.000860666	0.004428	0.000113507	0.46074	225.836	5.78906	0.0455	0.00135207	0.461417		27.8096	2.85404	28.4817	2.55774	0.00015	-	28.1942	2.25846
FL4020AL_L_17	665	501	0.0292	0.00115804	0.00451	0.000158228	0.90153	221.73	7.77911	0.04673	0.00113273	0.397777		29.0721	3.33143	29.008	3.5005	34.3738	168.918	29.0461	3.18922
FL4020AL_L_18	129.3	79.7	0.0396	0.00358849	0.00485	0.000178631	0.66948	206.186	7.59404	0.0616	0.00553876	0.196025		40.9701	8.84452	31.1895	3.67422	659.287	29.2391	31.5101	3.61905
FL4020AL_L_2	133.8	100	0.031	0.00144028	0.00472	0.000177233	0.27444	211.864	7.95535	0.0472	0.00221159	0.34446		30.7069	4.81952	30.3555	3.7461	58.2858	191.687	30.4528	3.50492
FL4020AL_L_20	387.9	298.6	0.0296	0.00133808	0.00459	0.000193203	0.78844	217.865	9.17038	0.0465	0.00151819	0.455193		29.4368	3.92589	29.5213	4.19958	22.5445	347.55	29.4698	3.71202
FL4020AL_L_21	399.8	246.5	0.02883	0.00103541	0.00451	0.00015012	0.6022	221.73	7.3805	0.0461	0.00136018	0.436296		28.6856	3.30189	29.008	3.32113	1.76787	4021.03	28.8397	2.97031
FL4020AL_L_22	639	317.3	0.0299	0.00116516	0.00453	0.000175238	0.89787	220.751	8.53949	0.04768	0.00125118	0.442247		29.7841	3.53553	29.1363	3.85966	82.3534	75.6125	29.546	3.43692
FL4020AL_L_23	1270	730	0.0275	0.00150416	0.00433	0.000255146	0.96609	230.947	13.6086	0.04657	0.00108167	0.492936		27.8333	5.08965	27.8527	5.87981	26.1537	213.074	27.8273	5.04105
FL4020AL_L_24	494	344	0.0297	0.00133897	0.00464	0.00019368	0.82183	215.517	8.99597	0.0465	0.00151819	0.428095		29.7528	3.99258	29.8422	4.16449	22.5445	347.55	29.7911	3.73765
FL4020AL_L_25	611	408	0.02805	0.00107755	0.004456	0.000131725	0.83813	224.417	6.63402	0.04587	0.00117865	0.4518		28.2074	2.87187	28.6614	2.94956	0.00015	-	28.4091	2.61487
FL4020AL_L_26	910	605	0.0302	0.00125492	0.00461	0.00014353	0.86995	216.92	6.75368	0.04738	0.00132074	0.427798		30.1145	3.12206	29.6497	3.1063	67.3524	98.5209	29.8698	2.79189
FL4020AL_L_27	261.7	160.1	0.0298	0.00152158	0.00454	0.000142635	0.5873	220.264	6.92011	0.0476	0.00203625	0.285001		29.7996	4.46256	29.2005	3.13463	78.3665	129.634	29.3226	2.99763
FL4020AL_L_28	856	400.2	0.02992	0.00111431	0.00452	0.00015024	0.83701	221.239	7.35376	0.04786	0.00119776	0.460026		29.8299	3.06269	29.0721	3.31642	91.2887	64.9675	29.5181	2.9252
FL4020AL_L_29	441.8	426	0.0295	0.00124824	0.00456	0.0001588	0.73645	219.298	7.63696	0.0469	0.0015231	0.372986		29.4951	3.71888	29.3288	3.47455	43.0629	180.294	29.3967	3.20818
FL4020AL_L_3	735	534	0.02913	0.000981592	0.00453	0.000150361	0.82702	220.751	7.3272	0.04703	0.00121558	0.448423		29.3839	3.11784	29.1363	3.31173	49.6768	124.286	29.2802	2.93977
FL4020AL_L_30	282	109	0.029	0.00142352	0.00431	0.000147751	0.67161	232.019	7.95384	0.0482	0.0019543	0.426373		28.6626	3.9852	27.7243	3.42074	108.035	88.6312	28.046	3.08304
FL4020AL_L_31	244.1	188	0.0294	0.00151847	0.00457	0.000167194	0.57081	218.818	8.00552	0.0462	0.00193488	0.301574		29.124	4.59053	29.393	3.65019	6.98658	1443.09	29.317	3.46869
FL4020AL_L_32	153.1	90	0.0456	0.00304002	0.0047	0.00016863	0.54449	212.766	7.63376	0.0698	0.00433114	0.266911		44.9005	6.14712	30.2272	3.57947	921.551	13.8399	30.7228	3.51284
FL4020AL_L_34	141.7	95.7	0.0309	0.0017152	0.00474	0.000160894	0.6387	210.97	7.16118	0.0468	0.00248316	0.338569		30.5777	5.16363	30.4838	3.38639	37.9572	334.512	30.5046	3.17763
FL4020AL_L_35	295	238	0.0311	0.00144114	0.00488	0.000204758	0.71642	204.918	8.59807	0.0466	0.00185165	0.343151		31.3345	4.61411	31.382	4.18566	27.6981	344.05	31.364	3.91259
FL4020AL_L_36	534	296.4	0.03142	0.000978461	0.00486	0.000139456	0.66474	205.761	5.90423	0.0467	0.00126288	0.477885		31.274	2.80801	31.2537	2.86251	32.8356	197.304	31.2643	2.49785
FL4020AL_L_37	258.8	116.7	0.0303	0.00116929	0.00456	0.000135342	0.63361	219.298	6.50883	0.0482	0.00161842	0.222634		30.3006	3.89648	29.3288	2.96128	108.035	73.3906	29.5023	2.88197
FL4020AL_L_38	488	461	0.02964	0.00111978	0.00462	0.000159492	0.68561	216.45	7.47232	0.0463	0.00136289	0.318013		29.5008	3.70362	29.7139	3.44427	12.1889	580.821	29.6283	3.24991
FL4020AL_L_39	385.4	62.9	0.03244	0.00118366	0.00449	0.00014988	0.78032	222.717	7.43449	0.0521	0.00151518	0.421439		32.219	3.32585	28.8796	3.33062	288.774	23.0116	30.0657	3.02685
FL4020AL_L_4	414	223.2	0.03029	0.00100349	0.00462	0.000151452	0.66885	216.45	7.09564	0.0479	0.00138483	0.453488		30.5052	3.1937	29.7139	3.27064	93.2677	73.4262	30.1066	2.89827
FL4020AL_L_40	516	263.6	0.0292	0.00115804	0.00454	0.000135073	0.61092	220.264	6.55324	0.0467	0.00160074	0.387843		29.2442	3.51189	29.2005	2.96844	32.8356	250.106	29.2156	2.72485
FL4020AL_L_41	169.7	124.6	0.029	0.00115603	0.00459	0.000175861	0.51602	217.865	8.34728	0.0454	0.00201605	0.434686		28.7502	4.36587	29.5213	3.82264	0.00015	-	29.2068	3.42672
FL4020AL_L_42	514	406.4	0.02957	0.000871409	0.004496	0.000123051	0.55235	222.42	6.08742	0.0478	0.00153425	0.312788		29.6372	3.45575	28.9181	2.73078	88.3157	86.1449	29.1022	2.58641
FL4020AL_L_43	959	339	0.0317	0.00126963	0.00486	0.000170434	0.9102	205.761	7.2158	0.04716	0.00113984	0.416412		31.5773	3.27767	31.2537	3.49839	56.2642	102.465	31.4509	3.15631
FL4020AL_L_45	125.1	79.8	0.0302	0.00161704	0.00442	0.000141119	0.25722	226.244	7.22339	0.0491	0.00268595	0.32866		29.9243	5.27345	28.4304	3.18571	151.555	84.5718	28.6904	3.00375
FL4020AL_L_46	209.5	205.2	0.0344	0.00220983	0.00472	0.000160659	0.50632	211.864	7.21143	0.0529	0.00280702	0.212751		34.3531	5.56717	30.3555	3.39579	323.489	37.2531	30.6949	3.32386
FL4020AL_L_5	310.6	262.9	0.0343	0.00174086	0.00511	0.000224599	0.89515	195.695	8.60135	0.04946	0.00129774	0.57155		34.766	3.5473	32.8573	4.38411	168.644	36.3458	34.5195	3.5646
FL4020AL_L_6	699	361.8	0.02902	0.00111327	0.00452	0.00016665	0.8164	221.239	8.15695	0.04668	0.00122299	0.445256		29.1049	3.39433	29.0721	3.67864	31.8094	197.342	29.0933	3.26877
FL4020AL_L_7	499	309	0.0301	0.00116722	0.00458	0.000150965	0.72192	218.341	7.19692	0.0473	0.00145083	0.428588		29.8716	3.35742	29.4572	3.28867	63.329	115.373	29.6471	2.95515
FL4020AL_L_8	487	282.2	0.03005	0.000968917	0.004588	0.000125761	0.38126	217.96	5.97448	0.0477	0.00153301	0.376083		30.1724	3.29979	29.5085	2.73483	83.3486	91.4952	29.7158	2.52486
FL4020AL_L_9	116	90	0.0335	0.00201467	0.004778	0.000129231	0.010267	209.293	5.66077	0.0509	0.00316802	0.533895		33.4751	5.21248	30.7276	2.69828	235.266	61.0421	31.3044	2.2764
														dates (Ma)
	U	Th	207Pb	±2s	206Pb	±2s	error	238U	±2s	207Pb	±2s			207Pb	±2s	206Pb	±2s	207Pb	±2s	Concordia	±2s
Analysis	ppm	ppm	235U	(abs)	238U	(abs)	corr.	206Pb	(abs)	206Pb	(abs)	error corr.		235U	(Ma)	238U	(Ma)	206Pb	(Ma)	Age	(Ma)
NG_94TM-B21A_S_1	333.7	137.8	0.0293	0.00142597	0.00441	0.000218585	0.84894	226.757	11.2394	0.0481	0.00161723	0.387296		29.2582	1.38201	28.3662	1.4029	103.127	79.4758	28.8395	1.30802
NG_94TM-B21A_S_2	617	402	0.02934	0.00114225	0.00442	0.000133471	0.7326	226.244	6.83192	0.04802	0.00136502	0.396669		29.2755	0.93014	28.4304	0.85662	99.1906	67.2511	28.7688	0.7923
NG_94TM-B21A_S_3	1377	1429	0.0284	0.00103064	0.00427	0.000147286	0.93066	234.192	8.07803	0.04779	0.00108335	0.434171		28.1621	0.88905	27.4676	0.94543	87.8196	53.7281	27.9066	0.85959
NG_94TM-B21A_S_4	101.9	47.99	0.0299	0.00143095	0.00423	0.000172213	0.36428	236.407	9.62463	0.0505	0.00278928	0.374138		29.4613	1.59712	27.2108	1.10548	217.032	127.855	27.7325	1.04358
NG_94TM-B21A_S_5	198	136	0.0283	0.00132678	0.00428	0.000164096	0.45526	233.645	8.95797	0.0485	0.00222281	0.414825		28.6406	1.29809	27.5318	1.05332	122.671	107.967	27.8916	0.96778
NG_94TM-B21A_S_6	383	310	0.041	0.00153701	0.0048	0.000132966	0.78019	208.333	5.7711	0.0614	0.00171697	0.50877		40.427	1.09341	30.8688	0.85306	652.311	60.0192	33.387	0.81237
NG_94TM-B21A_S_7	548	467.6	0.0276	0.00123073	0.00423	0.000146824	0.88435	236.407	8.20569	0.04672	0.00134685	0.353942		27.2854	0.98095	27.2108	0.9425	33.8612	69.0519	27.2436	0.87828
NG_94TM-B21A_S_8	399	351	0.0288	0.00133108	0.00434	0.000148102	0.80281	230.415	7.86288	0.0481	0.001538	0.525035		28.8003	0.91623	27.9169	0.9506	103.127	75.593	28.3933	0.81801
NG_94TM-B21A_S_9	359.6	232	0.0286	0.00115203	0.004204	0.000120272	0.77313	237.869	6.80519	0.04877	0.00136158	0.442784		28.2935	0.83282	27.0439	0.77208	135.732	65.6244	27.5645	0.70288
NG_94TM-B21A_S_10	570	585	0.0373	0.0021346	0.00486	0.000195826	0.87572	205.761	8.29083	0.0557	0.00186842	0.30903		37.192	1.5973	31.2537	1.25627	439.429	74.6276	32.0981	1.2483
NG_94TM-B21A_SR_1	403.6	151.9	0.02886	0.000915019	0.004296	9.94095e-05	-0.10151	232.775	5.38641	0.04762	0.0013452	0.485249		28.2318	0.73608	27.6345	0.63809	79.3642	67.0702	27.8675	0.5602
NG_94TM-B21A_SR_2	884	614	0.02747	0.000703875	0.004167	8.96357e-05	0.54607	239.981	5.16219	0.04723	0.00120614	0.473091		27.174	0.65407	26.8064	0.57543	59.8004	60.8582	26.9521	0.50752
NG_94TM-B21A_SR_3	229.5	167.2	0.02843	0.000965249	0.004296	0.000103108	0.3501	232.775	5.58681	0.0482	0.00169979	0.375979		28.5708	0.96918	27.6345	0.66183	108.035	83.3058	27.8621	0.61674
NG_94TM-B21A_SR_4	109.8	46.4	0.03	0.00161555	0.004282	9.91676e-05	0.1194	233.536	5.40849	0.0505	0.00278928	0.404917		29.8182	1.48404	27.5446	0.63655	217.032	127.855	27.888	0.58852
NG_94TM-B21A_SR_6	655	351	0.02871	0.000905376	0.004368	9.65027e-05	0.43726	228.938	5.05795	0.04739	0.00130703	0.464921		28.5616	0.73559	28.0966	0.61939	67.8547	65.6329	28.2681	0.54941
NG_94TM-B21A_SR_7	545	471	0.02761	0.000793615	0.00425	9.39415e-05	0.47435	235.294	5.20091	0.04633	0.00127788	0.388036		27.1869	0.74744	27.3392	0.60302	13.7463	66.318	27.2899	0.55278
NG_94TM-B21A_SR_8	467	337.1	0.0275	0.000836301	0.004261	9.03463e-05	-0.13484	234.687	4.97608	0.0466	0.00151942	0.477126		27.4131	0.78972	27.4098	0.57994	27.6981	78.1607	27.4108	0.50788
														dates (Ma)
	U	Th	207Pb	±2s	206Pb	±2s	error	238U	±2s	207Pb	±2s			207Pb	±2s	206Pb	±2s	207Pb	±2s	Concordia	±2s
Analysis	ppm	ppm	235U	(abs)	238U	(abs)	corr.	206Pb	(abs)	206Pb	(abs)	error corr.		235U	(Ma)	238U	(Ma)	206Pb	(Ma)	Age	(Ma)
NG_95RW18_S_1	128.2	89.1	0.0246	0.00157863	0.003659	0.000109906	0.26308	273.299	8.20911	0.0483	0.00305666	0.371776		24.4348	1.42721	23.5444	0.705916	112.928	149.357	23.6933	0.658473
NG_95RW18_S_2	398.4	430	0.0272	0.00122717	0.003649	0.000114324	0.69311	274.048	8.58601	0.0535	0.00200871	0.261776		26.9579	1.12104	23.4802	0.734303	349.045	84.8965	23.9074	0.724911
NG_95RW18_S_3	60.16	38.6	0.0238	0.00157371	0.003746	0.000106719	0.26088	266.951	7.60514	0.0457	0.00266184	0.274948		23.6781	1.34285	24.1032	0.685389	0.00015348	137.858	24.0419	0.656395
NG_95RW18_S_4	332.4	303	0.0247	0.0013907	0.00374	0.000149983	0.87207	267.38	10.7226	0.0475	0.00161012	0.378657		24.5605	1.00862	24.0646	0.963253	73.3693	80.578	24.2793	0.895851
NG_95RW18_S_5	120.2	96.6	0.0274	0.00178614	0.00369	0.000132463	0.57062	271.003	9.72841	0.0557	0.00320016	0.199399		28.3621	1.71661	23.7435	0.850772	439.429	127.842	23.9992	0.846652
NG_95RW18_S_6	176.4	225	0.157	0.0172876	0.00514	0.000207287	0.89017	194.553	7.84595	0.22	0.01853	0.184871		147.059	11.8285	33.0497	1.32942	2979.97	135.625	30.679	1.30613
NG_95RW18_S_7	85.2	70.7	0.0267	0.00216683	0.00383	0.000134043	0.48314	261.097	9.13791	0.0501	0.00373684	0.239566		26.5028	1.94674	24.6426	0.860801	198.591	173.263	24.8177	0.841307
NG_95RW18_S_8	818	970	0.02488	0.000993582	0.00381	0.000133815	0.94588	262.467	9.21838	0.04748	0.00110754	0.431171		25.0042	0.808429	24.5142	0.859352	72.368	55.4874	24.8224	0.780412
NG_95RW18_S_9	311.8	187	0.0264	0.00122016	0.00395	0.00012744	0.73753	253.165	8.16793	0.0492	0.00171121	0.448948		26.8377	0.933757	25.4132	0.8183	156.32	81.4095	25.9486	0.74437
NG_95RW18_S_10	83.2	57.16	0.0259	0.00206599	0.00375	0.000125	0.67525	266.667	8.88889	0.05	0.00335261	0.344446		25.9051	1.6314	24.1288	0.802791	193.948	155.903	24.3955	0.761244
NG_95RW18_S_11	664	258	0.0444	0.00419506	0.003758	0.000108319	0.31496	266.099	7.66993	0.0884	0.00917201	0.331486		45.4556	4.35853	24.1802	0.695655	1390.33	199.112	24.8676	0.680381
NG_95RW18_S_12	103.3	95.2	0.0573	0.00454679	0.004053	0.00012718	0.58146	246.731	7.74221	0.1002	0.00632582	0.321862		55.2969	3.27153	26.0745	0.816545	1626.96	117.392	26.524	0.815543
NG_95RW18_S_13	136.8	113.8	0.0251	0.00139356	0.003933	0.000105964	0.41727	254.259	6.85032	0.0469	0.00257679	0.370464		25.49	1.2954	25.304	0.680413	43.0629	131.371	25.338	0.631651
NG_95RW18_S_14	89	70.6	0.034	0.00327145	0.003624	0.000110948	0.20199	275.938	8.44775	0.0694	0.00674437	0.182683		34.599	3.27924	23.3196	0.712631	909.727	200.113	23.5205	0.710365
NG_95RW18_S_15	101.6	111.2	0.0285	0.00179301	0.003761	0.000121174	0.54168	265.887	8.56646	0.0559	0.00264763	0.307325		29.0024	1.38425	24.1995	0.778209	447.399	105.265	24.78	0.762116
NG_95RW18_S_16	214.2	211.3	0.0265	0.00140389	0.00375	0.000125	0.57795	266.667	8.88889	0.0512	0.00260932	0.245357		26.5188	1.40331	24.1288	0.802791	248.809	117.29	24.411	0.787768
NG_95RW18_S_17	98	86.6	0.0225	0.00175855	0.00355	0.000139431	0.49222	281.69	11.0638	0.0457	0.00304062	0.469985		22.4528	1.31635	22.8442	0.895651	0.00015348	157.485	22.7306	0.784547
NG_95RW18_S_18	101.9	58.2	0.0461	0.00547815	0.00393	0.000127193	0.58559	254.453	8.23525	0.0877	0.00946396	0.254606		47.1207	4.81029	25.2848	0.816727	1375.06	207.528	25.7176	0.811096
NG_95RW18_S_19	493	197.5	0.02435	0.000962325	0.00367	0.000124047	0.73836	272.48	9.20985	0.0493	0.00155312	0.412051		25.0086	0.875938	23.615	0.796732	161.071	73.6774	24.152	0.740786
NG_95RW18_S_20	492	533	0.0261	0.00158823	0.00382	0.000150788	0.90073	261.78	10.3333	0.0497	0.00171698	0.325388		26.2262	1.11785	24.5784	0.968342	179.939	80.5227	25.0668	0.933294
NG_95RW18_S_21	137.6	140.7	0.0301	0.00161629	0.003817	9.89788e-05	0.22584	261.986	6.79357	0.0561	0.00283176	0.349244		29.5318	1.39785	24.5591	0.635632	455.33	112.024	25.1613	0.611597
NG_95RW18_S_22	420.2	265.6	0.0265	0.00122102	0.003961	0.000107726	0.76257	252.462	6.86609	0.0484	0.00154176	0.332448		26.4796	0.897301	25.4838	0.691704	117.807	75.1145	25.7431	0.657504
NG_95RW18_S_23	220.1	166.2	0.0421	0.0073484	0.00382	0.00015949	0.6305	261.78	10.9296	0.08	0.0130981	0.108923		41.889	6.7505	24.5784	1.02422	1196.1	322.943	24.5884	1.02438
NG_95RW18_S_24	541	526.3	0.02389	0.00100135	0.003589	0.000104539	0.77285	278.629	8.11579	0.0487	0.00139595	0.363654		24.169	0.77864	23.0948	0.671491	132.355	67.4014	23.4486	0.633677
NG_95RW18_S_25	97.5	69.2	0.0267	0.00236118	0.003701	0.000114228	0.23027	270.197	8.33937	0.0508	0.00383696	0.279658		25.9748	1.87645	23.8141	0.733644	230.727	174.424	24.0211	0.710206
NG_95RW18_S_26	472	260.8	0.02734	0.00112223	0.003789	9.48241e-05	0.61349	263.922	6.60495	0.0518	0.00166232	0.368611		27.1008	0.872221	24.3793	0.608968	275.561	73.4957	24.9805	0.580376
NG_95RW18_S_27	91.4	84.6	0.0253	0.00206302	0.00361	0.00012334	0.30992	277.008	9.46435	0.0499	0.00354345	0.325235		24.9005	1.67384	23.2297	0.792243	189.291	165.208	23.4586	0.755914
NG_95RW18_S_28	474	126.3	0.02391	0.000831309	0.003702	0.000102581	0.66331	270.124	7.48506	0.0465	0.00136561	0.556692		23.808	0.633372	23.8206	0.658842	22.5445	70.5078	23.8139	0.544309
NG_95RW18_S_29	98.1	96.2	0.0579	0.00474352	0.00431	0.000139751	0.41917	232.019	7.52318	0.0995	0.00785621	0.473766		58.3052	3.94995	27.7243	0.897029	1613.92	147.058	29.5744	0.861073
NG_95RW18_S_30	142.3	86.6	0.0463	0.0039112	0.0039	0.000126823	0.67652	256.41	8.33811	0.086	0.00624167	0.20529		45.8828	3.28332	25.0921	0.814375	1337.31	140.315	25.1045	0.814817
NG_95RW18_S_31	165.1	140.2	0.0259	0.00149276	0.00361	0.00012334	0.67258	277.008	9.46435	0.052	0.00243343	0.454303		25.9351	1.11735	23.2297	0.792243	284.381	107.007	23.9586	0.727779
NG_95RW18_S_32	138.7	171.5	0.0284	0.00179238	0.004005	0.00011463	0.61674	249.688	7.14649	0.0524	0.00317778	0.193019		28.951	1.76578	25.7663	0.736004	301.879	138.272	25.9656	0.728245
NG_95RW18_S_33	119.3	130	0.0256	0.00149069	0.00372	0.000100794	0.39699	268.817	7.28362	0.0513	0.00251847	0.257022		26.3601	1.29052	23.9362	0.647349	253.299	112.886	24.2005	0.632617
NG_95RW18_S_34	237.7	384	0.026	0.00140014	0.003769	0.000120491	0.59318	265.322	8.4821	0.0507	0.00233199	0.326944		26.3945	1.21542	24.2509	0.77382	226.174	106.306	24.6451	0.742907
NG_95RW18_S_35	141.5	124.1	0.0265	0.0016855	0.00378	0.000112269	0.58219	264.55	7.85736	0.0512	0.00242664	0.230589		26.7282	1.31364	24.3215	0.721008	248.809	109.108	24.5755	0.709264
NG_95RW18_S_36	228.9	233.7	0.02373	0.000999823	0.003627	0.000109481	0.23621	275.71	8.32229	0.0478	0.00203812	0.380193		23.9758	0.991337	23.3388	0.703208	88.3157	101.076	23.5034	0.653458
NG_95RW18_S_37	95.6	77.5	0.0385	0.0025205	0.00381	0.000133815	0.66159	262.467	9.21838	0.0746	0.00408241	0.324317		39.0148	2.08978	24.5142	0.859352	1056.84	110.172	25.0846	0.856587
NG_95RW18_S_38	450	342	0.0241	0.00129318	0.00368	0.000176116	0.81338	271.739	13.0048	0.0467	0.00160074	0.443882		23.7688	1.05302	23.6793	1.13116	32.8356	82.1239	23.7357	1.00985
NG_95RW18_S_39	149	153	0.0287	0.00276034	0.00377	0.000133361	0.24946	265.252	9.3831	0.0556	0.00492712	0.585832		28.917	2.10102	24.2573	0.856471	435.429	197.327	25.1443	0.719106
NG_95RW18_S_40	173	161	0.0231	0.00137965	0.003552	0.000116235	0.4704	281.531	9.21282	0.0468	0.00239084	0.502807		22.9999	1.01697	22.8571	0.74665	37.9572	122.267	22.9033	0.644744
NG_95RW18_S_41	114.1	99.4	0.0232	0.00128658	0.00362	0.000148801	0.76528	276.243	11.355	0.0467	0.00202789	0.3978		23.3857	1.07328	23.2939	0.955773	32.8356	104.027	23.329	0.875025
NG_95RW18_S_42	335.1	411.8	0.02452	0.000998695	0.00364	0.000131908	0.68982	274.725	9.95566	0.0486	0.0016232	0.530675		24.4586	0.817393	23.4223	0.847252	127.52	78.593	23.981	0.731911
NG_95RW18_S_43	64.4	40.1	0.0247	0.00167453	0.00373	0.000141298	0.37221	268.096	10.1559	0.0477	0.00267584	0.38702		24.5976	1.3171	24.0004	0.907481	83.3486	133.119	24.1514	0.840015
NG_95RW18_S_44	351	264.8	0.0251	0.00111893	0.003744	0.000111045	0.76252	267.094	7.92187	0.0495	0.00163404	0.338817		25.6088	0.91386	24.0903	0.713173	170.532	77.0728	24.4822	0.681037
NG_95RW18_S_45	200.3	197.9	0.02338	0.000996519	0.003589	0.000111254	0.47742	278.629	8.63709	0.0472	0.00168853	0.404205		23.4331	0.849447	23.0948	0.714622	58.2858	85.3102	23.2118	0.654839
NG_95RW18_S_46	80.7	41.5	0.0332	0.00239393	0.00403	0.000136368	0.47007	248.139	8.39661	0.0598	0.00379347	0.389997		33.1763	1.92938	25.9268	0.875559	595.371	137.434	26.8413	0.838836
NG_95RW18_S_47	337.9	85.8	0.02457	0.000990492	0.003654	9.98233e-05	0.63889	273.673	7.47644	0.0487	0.0016244	0.328858		24.6015	0.862486	23.5123	0.641159	132.355	78.4097	23.7754	0.611204
NG_95RW18_S_48	123.7	181	0.0343	0.00174086	0.003889	0.000108746	0.54593	257.135	7.19015	0.0638	0.00344502	0.470346		34.1407	1.60212	25.0215	0.698307	734.054	114.349	26.3353	0.653155
NG_95RW18_S_49	625	649	0.02446	0.00075876	0.003618	0.000106395	0.66592	276.396	8.12803	0.04833	0.00127405	0.347911		24.1791	0.763196	23.281	0.683396	114.393	62.1888	23.596	0.647686
NG_95RW18_S_50	190.7	168.2	0.0247	0.00120583	0.003647	0.000120566	0.5463	274.198	9.06472	0.0484	0.00195628	0.363128		24.4055	1.01046	23.4673	0.774396	117.807	95.2814	23.7244	0.727817
NG_95RW18_S_51	366.9	352.6	0.0289	0.00189052	0.00365	0.000132019	0.37241	273.973	9.90947	0.057	0.00377619	0.216606		28.7045	1.93179	23.4866	0.847954	490.541	146.117	23.7801	0.841888
NG_95RW18_S_52	204.1	126.7	0.0361	0.00279487	0.00404	0.000128564	0.57724	247.525	7.87691	0.0652	0.00478126	0.222735		36.2075	2.60174	25.991	0.82544	779.851	154.141	26.3331	0.821256
NG_95RW18_S_53	95.8	79.9	0.0234	0.00138167	0.003587	0.00012226	0.28451	278.784	9.50218	0.0482	0.00315108	0.463093		23.9106	1.37218	23.0819	0.785325	108.035	154.41	23.2736	0.700355
NG_95RW18_S_54	114	106.8	0.026	0.00158758	0.003765	0.000105575	0.044141	265.604	7.44786	0.0505	0.00335561	0.184699		26.2642	1.74202	24.2252	0.678028	217.032	153.848	24.3511	0.669769
NG_95RW18_S_55	278	201.1	0.0458	0.0032325	0.003831	0.000116682	0.70866	261.029	7.95021	0.0886	0.00616036	0.187325		46.4212	3.19834	24.649	0.749308	1394.66	133.344	24.5521	0.749572
NG_95RW18_S_56	84.7	60.6	0.0281	0.00188569	0.003574	0.000101456	0.057857	279.798	7.94274	0.0566	0.00386929	0.277111		27.9204	1.82743	22.9984	0.651701	474.987	151.178	23.3617	0.637278
NG_95RW18_S_57	195	150.5	0.0244	0.00120339	0.003472	9.37599e-05	0.4511	288.018	7.77781	0.0516	0.00261247	0.436377		24.7661	1.12083	22.3432	0.602324	266.693	116.139	22.819	0.553105
NG_95RW18_S_58	67.2	47.5	0.0308	0.00257477	0.003694	0.00011644	0.14994	270.709	8.53313	0.0588	0.00455445	0.290419		29.9495	2.20334	23.7692	0.747857	558.718	168.853	24.2079	0.730821
NG_95RW18_S_59	257	110.4	0.0303	0.00180478	0.00439	0.000182507	0.85507	227.79	9.47002	0.0498	0.00188468	0.418533		30.1417	1.27527	28.2378	1.17137	184.622	88.1482	28.9869	1.08929
NG_95RW18_S_60	248.8	287.9	0.02293	0.00101011	0.003547	0.000103964	0.71389	281.928	8.26342	0.0472	0.00177233	0.348933		23.162	0.887087	22.825	0.667825	58.2858	89.5024	22.9155	0.626787
NG_95RW18_S_61	131.2	134.7	0.0299	0.00276543	0.00361	0.000140046	0.67115	277.008	10.7462	0.0579	0.00397253	0.214245		28.8363	2.02494	23.2297	0.899546	524.994	150.46	23.5168	0.894551
NG_95RW18_S_62	110.3	94.4	0.0319	0.00229064	0.00378	0.000125361	0.53547	264.55	8.77362	0.0613	0.00352038	0.240063		31.9186	1.85441	24.3215	0.805085	648.812	123.317	24.6952	0.800839
NG_95RW18_S_63	90.1	63.7	0.072	0.0170609	0.00414	0.000198131	0.94467	241.546	11.5598	0.123	0.0221371	0.186699		68.8699	11.8114	26.6331	1.27197	1999.39	319.729	26.7359	1.27186
95RW18_SR_1	119.2	98.7	0.0243	0.00148196	0.003691	8.1697e-05	0.23016	270.929	5.99678	0.0472	0.00248619	0.280342		24.0913	1.21637	23.7499	0.52472	58.2858	125.566	23.7897	0.50395
95RW18_SR_10	512	185.4	0.0243	0.000919019	0.003676	7.97884e-05	0.20268	272.035	5.90458	0.048	0.0017809	0.299079		24.3964	0.89096	23.6536	0.51247	98.2049	87.7993	23.7764	0.49083
95RW18_SR_2	408.4	453	0.02437	0.000861196	0.003632	8.15204e-05	0.054573	275.33	6.1798	0.048	0.0018659	0.424488		24.1078	0.85044	23.371	0.52361	98.2049	91.9896	23.5444	0.47659
95RW18_SR_3	1500	603	0.02606	0.000817649	0.003705	7.70182e-05	0.27557	269.906	5.6107	0.0509	0.00157363	0.468306		26.053	0.72126	23.8398	0.49466	235.266	71.3524	24.4404	0.44745
95RW18_SR_5	65.4	39.89	0.026	0.00245569	0.003679	9.12689e-05	0.50799	271.813	6.74316	0.0509	0.00441886	0.163277		25.8725	2.20484	23.6728	0.5862	235.266	200.322	23.7554	0.58031
95RW18_SR_6	944	595	0.02346	0.000715366	0.003615	7.75325e-05	0.46699	276.625	5.9329	0.04681	0.00133378	0.475944		23.4081	0.60799	23.2618	0.49801	38.4685	68.1947	23.3145	0.43747
95RW18_SR_8	972	276	0.02428	0.000696999	0.003652	7.57287e-05	0.13758	273.823	5.67805	0.0481	0.00138041	0.490714		24.2889	0.62089	23.4994	0.4864	103.127	67.8272	23.7679	0.42732
95RW18_SR_9	115.1	100.9	0.0249	0.00148594	0.003837	8.51941e-05	0.36216	260.62	5.78663	0.0469	0.00267018	0.305348		24.8754	1.33738	24.6876	0.5471	43.0629	136.112	24.71	0.52081
