# Supplementary material for: The rise of New Guinea and the fall of Neogene global temperatures
Source: Proc Natl Acad Sci U S A. 2023 Sep 25;120(40):e2306492120. doi: 10.1073/pnas.2306492120 (PMC10556579; doi:10.1073/pnas.2306492120)
Supplement: Supplementary file 4 — Dataset S03 (XLSX) [file pnas.2306492120.sd03.xlsx]

## Sheet: Sheet1
Dataset S3
Sample	Lattitude	Longitude	Projected distance (km)a	Lithology	Transect	AHe	AHe +/-	AHe Pecube?b	Reject rationale	AFT	AFT +/-	AFT Pecube?b	ZHe	ZHe +/-	Zhe Pecube?b	Reject rationale	Zircon U-Pb	U-Pb +/-
93RW16A	-3.42167	138.57	129.615	diorite	E	3.81573	0.721733	Y		12.2	1.4	Y
93RW16B	-3.42167	138.57	129.615	qtz-pl-vein	E	3.90014	0.983881	Y		11.9	1.7	Y
93RW17	-3.42333	138.573	129.535	muscovite vein	E	3.87835	0.965311	Y		12.3	1.5	Y
93RW18	-3.345	138.66	143.508	tonalite	E	5.99355	2.38086	Y		11.4	1.4	Y	14.5737	0.517799	Y		23.874	0.18
93RW19	-3.34833	138.662	143.257	qtz-diorite	E	6.35163	1.43384	Y		11.7	2.1	Y	14.1658	2.46896	Y
94RW21	-3.7305	137.445	97.7785	hornfelsed sandstone	C	1.02671	0.068927	Y		1.5	0.2	Y	1.66772	0.345419	Y
94RW23	-3.7605	137.464	95.1925	slate	C					1.7	0.4	Y
94RW30	-3.67667	137.402	103.228	phyllite	C								1.92193	0.359636	Y
94TM-DB1A	-3.3695	138.619	138.348	qtz-diorite	E	7.01537	0.65852	Y		11.1	2.2	Y	15.8984	3.90659	Y		26.769	0.034
95RW04	-3.19967	136.653	133.629	diorite	W	4.87527	0.346481	Y		10.2	2.3	Y	11.0658	3.03557	N	Magmatic age	12.565	0.036
95RW05	-3.22267	136.653	130.058	diorite	W	4.76013	0.215646	Y		8.2	4.8	Y	10.7654	0.552839	N	Magmatic age	12.325	0.038
95RW07	-3.217	136.653	130.929	monzo(?)diorite	W	4.85435	3.37122	Y		10.7	3	Y	11.2107	2.16475	N	Magmatic age	12.686	0.084
95RW08	-3.212	136.657	131.761	monzo(?)diorite	W	4.69952	0.901956	Y		8	2	Y	10.8928	0.452314	N	Magmatic age	12.241	0.027
95RW09	-3.208	136.658	132.401	monzo(?)diorite	W	2.99512	N/A	N	Insufficent Stats	9.8	3	Y	11.5027	2.48299	N	Magmatic age	12.519	0.046
95RW15	-3.39617	136.661	109.995	slate	W	1.4477	1.22773	Y		0.5	0.1	Y
95RW21	-3.26683	136.616	122.127	peridotite	W	5.13002	3.16557	Y					7.88364	0.965885	Y
95RW31A	-3.38833	136.667	110.786	sandstone	W	2.61554	N/A	N	Insufficent Stats	3.9	0.6	Y
95RW31B	-3.38833	136.667	110.786	red siltstone	W					2.6	0.8	Y	18.7296	8.71651	N
95RW38	-3.64217	137.363	106.069	phyllite w/ carbonate	C					1.4	1	Y
95RW39	-3.63983	137.36	106.187	phyllite	C					1.7	0.7	Y	1.76302	0.26778	Y
95RW45	-3.49833	137.286	123.8	microdiorite	C	4.87657	2.03696	Y					9.13677	0.373211	Y
95RW61	-3.50767	138.508	109.599	Phyllite	E					2.5	1.2	Y
95RW62	-3.51733	138.517	108.523	silty phyllite	E					1.9	0.7	Y	8.40953	0.0828193	Y
91-RW-TNG-1	-4.04806	137.102	56.4823	Quartz diorite	S					3.4	0.8	Y
91-RW-TNG-2	-4.05778	137.109	55.4933	Quartz diorite	S					3.5	0.9	Y
91-RW-TP	-4.06694	137.109	54.6091	Trachydacite	S					2.4	0.7	Y
90-TM-CORDI-1	-4.06944	137.11	54.2745	Trachydacite	S					2.4	0.6	Y
91-AQ-CZW-1	-4.07833	137.113	53.3288	Trachydacite	S					3.7	0.9	Y
K4-197-91	-4.08778	137.108	52.0757	Dacite	S					3	0.9	Y
ET-69/70-91	-4.09	137.114	51.8759	Quartz monzonite	S					3.3	0.8	Y
90-TM-GBT-2	-4.09556	137.128	51.6806	Granodiorite	S					2	0.4	Y
90-TM-TEMB-1	-4.15556	137.091	43.2062	Sandstone	S					2.1	0.4	Y
91-MC-T1	-4.15944	137.087	42.659	Altered intrusive	S					2.7	0.7	Y
90-TM-11.3-1	-4.16222	137.084	42.2771	Siltstone	S					2	0.6	Y
91-MC-T2	-4.17	137.096	42.2511	Altered intrusive	S					2.4	0.6	Y
90-TM-13.6-3	-4.17083	137.098	42.4442	Sandstone	S					2	0.5	Y
90-TM-16.9-1	-4.19028	137.09	40.0314	Sandstone	S					2.6	0.5	Y
90-TM-17.6-2	-4.19611	137.089	39.473	Sandstone	S					2.3	0.5	Y
90-TM-18.8-3	-4.20306	137.084	38.3895	Sandstone	S					2.2	0.5	Y
90-TM-19.9-3	-4.20889	137.081	37.5402	Sandstone	S					2.1	0.6	Y
a - Indicates projected location along the Central Range cross-section.
b - Indicates whether the chronometer was used to evaluate Pecube modeling. For "N" the rationale is included in the following column
